# Supplementary material for: Cardiovascular changes in the NZB/W F1 mouse model of lupus nephritis
Source: Front Cardiovasc Med. 2023 Jul 24;10:1182193. doi: 10.3389/fcvm.2023.1182193 (PMC10405627; doi:10.3389/fcvm.2023.1182193)
Supplement: Supplementary file 2 [file Table2.xlsx]

## Sheet: Sheet1
GO_ID	setSize	enrichmentScore	NES	pvalue	p.adjust	leading_edge_genes
GOBP_RESPONSE_TO_INTERFERON_BETA	49	0.780745	3.13863	1.03806e-10	5.48301e-07	Pnpt1/Ifi202b/Ifi204/Ifit3/Gbp2/Gbp7/Ifi203/Ifitm1/Ifitm3/Stat1/Htra2/Gbp2b/Ifit1/Xaf1/Irgm1/Bst2/Shfl/Gm4951/Ifitm6/Trim6/Iigp1/Ifi207/Ifnar2
GOBP_NADH_DEHYDROGENASE_COMPLEX_ASSEMBLY	50	-0.644152	-2.61209	1.95434e-09	2.58071e-06	Ndufaf5/Ndufaf2/Dmac2/Ndufc2/Ndufaf1/Ndufa10/Ndufaf4/Oxa1l/Ndufaf3/Acad9/Ndufb11/Bcs1l/Ndufb2/Ndufa12/Ndufc1/Ndufaf8/Ndufb8/Ndufs5/Ndufaf6/Ndufs7/Ndufaf7/Tmem126a/Ndufb7/Ndufs4/Ndufs2/Ndufa1/Ndufs8/Ndufab1
GOBP_NEGATIVE_REGULATION_OF_IMMUNE_SYSTEM_PROCESS	433	0.383976	2.21435	1.52293e-09	2.58071e-06	Prdx2/Sdc4/Lgals9/H2-Aa/Hfe/Ifi204/Zp3r/Plcb1/Smpdl3b/Ptger4/Lyn/Rassf5/Runx1/Prkar1a/Lst1/Trem2/Ezr/Ypel4/Hmgb3/Dusp10/Nmi/Milr1/Cbfb/Il20rb/Tnfaip3/Foxf1/Cd86/Nrarp/Stap1/Pibf1/Pag1/Calca/Cd74/Tap2/Gli3/Klrb1b/Ccr2/Spn/Ptpn6/Pde5a/Dgkz/Dusp1/Adgrf5/Gpx1/Ptprc/Lrch1/Tyro3/Olfm4/Drd2/Cd47/Lpxn/Adar/Fcer1g/C1qc/Cd24a/Axl/Rara/Cd300a/Gpnmb/Nlrp6/Bst2/Ihh/Cd44/Ccl28/Cd80/Emilin1/Cnr1/Serpinb9/Trim21…
GOBP_POSITIVE_REGULATION_OF_IMMUNE_RESPONSE	490	0.367918	2.15897	9.81212e-10	2.58071e-06	H2-D1/Itgam/Il15/Tlr4/Lgals9/Fcgr1/Ifi35/Hmces/Pvr/H2-K1/H2-DMa/Ifi204/Zp3r/Kcnn4/Cfb/H2-Ab1/Lyn/Ifi203/H2-Ea/Blnk/Trem2/Irf7/C1qb/Gpld1/Bcl10/Ezr/Sin3a/Med1/Nmi/Tnfsf13b/Fpr2/Myo1g/Stap1/Pnp/Zap70/Cd74/Nfkbiz/Kars/Tap2/Rsad2/C3ar1/Carmil2/Ccr2/Ptpn6/Dgkz/Trim30d/Bax/Irgm1/Clcf1/Klk7/Prkcb/Ptprc/Fpr1/Fyb/H2-T3/Cd47/Lpxn/Rgcc/B2m/Pck1/Fcer1g/C1qc/Cd24a/Irf3/Rara/Tfrc/Cd300a/Wnk1/Malt1/Cd8a/Ighv6-6…
GOBP_MITOCHONDRIAL_RESPIRATORY_CHAIN_COMPLEX_ASSEMBLY	83	-0.550756	-2.48036	5.70083e-09	5.6016e-06	Dmac1/Sdhaf1/Timm21/Cox20/Ndufb10/Surf1/Coa3/Cox14/Cox16/Sdhaf2/Ndufb6/Nubpl/Sdhaf3/Sco2/Ndufb5/Aifm1/Lyrm7/Sdhaf4/Ndufaf5/Ndufaf2/Dmac2/Ndufc2/Ndufaf1/Ndufa10/Ndufaf4/Oxa1l/Ndufaf3/Acad9/Sco1/Ndufb11/Bcs1l/Ndufb2/Ndufa12/Smim20/Coa8/Ndufc1/Ndufaf8/Ndufb8/Tfam/Chchd7/Ndufs5/Ndufaf6/Ndufs7/Ndufaf7/Tmem126a/Ndufb7/Ndufs4/Ndufs2/Coa4/Ndufa1/Ttc19/Uqcc2/Ndufs8/Cox18/Ndufab1
GOBP_ADAPTIVE_IMMUNE_RESPONSE	420	0.38165	2.19084	6.36304e-09	5.6016e-06	H2-D1/Lgals9/H2-Aa/Fcgr1/Hmces/Erap1/Hfe/Pvr/H2-K1/H2-DMa/Zp3r/H2-Ab1/Lyn/Rnf125/H2-Ea/Jchain/Trem2/Gzmb/Irf7/Cd48/C1qb/Adcy7/Bcl10/Cd244a/Dusp10/Ly9/Tnfsf13b/Ctsc/Il20rb/Tnfaip3/Myo1g/Cd86/Pnp/Pag1/Zap70/Pik3cd/Cd74/Nfkbiz/Tap2/Rsad2/C3ar1/Ccr2/Spn/Relb/Ptpn6/Tfe3/Clcf1/Prkcb/Ptprc/H2-Eb1/H2-T3/Ephb2/B2m/Lef1/Fcer1g/C1qc/Cd24a/Clec4a2/Tfrc/Adgre1/Malt1/Cd8a/Ighv6-6/Tnfrsf17/Eif2ak4/Mfsd6/Swap70/…
GOBP_LEUKOCYTE_CELL_CELL_ADHESION	384	0.386426	2.18786	1.19487e-08	9.01615e-06	Prdx2/Sdc4/Itgam/Il15/Lgals9/H2-Aa/Hfe/H2-DMa/H2-Ab1/F11r/Runx1/Prkar1a/Nt5e/Klf4/Bad/H2-Ea/Actb/Bcl10/Ccl5/Cd244a/Dusp10/Tnfsf13b/Cbfb/Il20rb/Cd86/Nrarp/Bmp7/Ets1/Pnp/Pag1/Zap70/Pik3r6/Calca/Cav1/Rhoa/Cd74/Nfkbiz/Gli3/Carmil2/Ccr2/Spn/Chst2/Ptpn6/Pde5a/Smarce1/Slc4a1/Ptprc/Itpkb/H2-Eb1/Il2rg/Cd47/B2m/Lef1/Pck1/Cd24a/Itga4/Rara/Tfrc/Cd300a/Gpnmb/Msn/Coro1a/Wnk1/Malt1/Cd83/Sema4d/Ihh/Skap1/Nr4a3/C…
GOBP_REGULATION_OF_LYMPHOCYTE_ACTIVATION	485	0.357269	2.09488	1.46199e-08	9.65277e-06	Prdx2/Sdc4/Il15/Tlr4/Lgals9/H2-Aa/Cdkn1a/Hmces/Hfe/Sh3rf1/H2-DMa/Lmo1/Mapk8ip1/H2-Ab1/Lyn/Zeb1/Rassf5/Runx1/Prkar1a/Bad/H2-Ea/Lst1/Actb/Bcl10/Hmgb3/Ccl5/Cd244a/Dusp10/Tnfsf13b/Cbfb/Il20rb/Tnfaip3/Cd86/Nrarp/Pibf1/Pnp/Pag1/Zap70/Pik3r6/Cav1/Rhoa/Cd74/Nfkbiz/Gli3/Carmil2/Ccr2/Spn/Ptpn6/Pde5a/Smarce1/Prelid1/Clcf1/Slc4a1/Ptprc/Itpkb/Tyro3/H2-Eb1/Il2rg/Ephb2/Cd47/B2m/Lef1/Pck1/Cd24a/Axl/Rara/Tfrc/Cd3…
GOBP_REGULATION_OF_T_CELL_ACTIVATION	354	0.380848	2.13989	1.53236e-07	8.99325e-05	Prdx2/Sdc4/Il15/Lgals9/H2-Aa/Hfe/Sh3rf1/H2-DMa/Lmo1/Mapk8ip1/H2-Ab1/Zeb1/Runx1/Prkar1a/Bad/H2-Ea/Actb/Bcl10/Ccl5/Cd244a/Dusp10/Tnfsf13b/Cbfb/Il20rb/Cd86/Nrarp/Pnp/Pag1/Zap70/Pik3r6/Cav1/Rhoa/Cd74/Nfkbiz/Gli3/Carmil2/Ccr2/Spn/Ptpn6/Pde5a/Smarce1/Prelid1/Slc4a1/Ptprc/Itpkb/H2-Eb1/Il2rg/Cd47/B2m/Lef1/Pck1/Cd24a/Rara/Tfrc/Cd300a/Gpnmb/Coro1a/Malt1/Cd83/Ihh/Cd44/Cd80/Sh2b3/Syk/Adrm1/H2-Oa/Ripk2/Il1b/S…
GOBP_MITOCHONDRIAL_TRANSLATION	128	-0.454799	-2.22353	1.84638e-07	9.64336e-05	Mrpl14/Aurkaip1/Mrpl23/Mrps2/Mrps23/Mrpl21/Ngrn/Mrpl2/Noa1/Mrpl19/C1qbp/Mrpl36/Mrps10/Coa3/Mrpl30/Mrpl49/Mrps33/Mtg2/Mrpl52/Mrps30/Qrsl1/Mrps24/Ptcd1/Mrpl17/Mrpl45/Mrps18c/Mrpl37/Mrpl27/Gfm2/Mrpl43/Rcc1l/Ptcd3/Mrpl58/Gatb/Nsun4/Mtif3/Gfm1/Mrpl16/Mrps25/Mrpl1/Mrpl22/Mrps6/Mrpl11/Mrpl12/Mtg1/Rmnd1/Mrpl3/Trub2/Mrps9/Rpusd4/Mrps26/Lrpprc/Mrpl35/Tufm/Mrpl39/Mrpl48/Lars2/Mrps14/Mrpl32/Mrps35/Chchd1/Mrp…
GOBP_REGULATION_OF_HEMOPOIESIS	408	0.358004	2.04826	2.00827e-07	9.64336e-05	Prdx2/Itgam/Il15/Lgals9/H2-Aa/Sh3rf1/H2-DMa/Abcb10/Lyn/Prxl2a/Zfp36/Creb1/Zeb1/Nfkbia/Runx1/Kat7/Hcls1/Bad/Trem2/Actb/Ypel4/Hmgb3/Med1/Ccl5/Dusp10/Stat1/Cbfb/Rassf2/Nrarp/Rbfox2/Ets1/Pnp/Zap70/Pik3r6/Calca/Rhoa/Cd74/Nfkbiz/Gli3/Carmil2/Ccr2/Ptpn6/Tfe3/Smarce1/Prelid1/Ptprc/Itpkb/Cdc73/Il2rg/Ctnnbip1/B2m/Lef1/Pck1/C1qc/Cd24a/Axl/Rara/Ripk1/Hif1a/Fes/Fam210b/Malt1/Cd83/Ikzf3/Casp8/Ihh/Cd44/Brpf3/Ci…
GOBP_ANTIGEN_PROCESSING_AND_PRESENTATION_OF_PEPTIDE_ANTIGEN	53	0.695215	2.86506	2.26875e-07	9.98628e-05	H2-D1/H2-Aa/Fcgr1/Erap1/Hfe/H2-K1/H2-DMa/Clec4a3/H2-Ab1/H2-Ea/Trem2/Clec4b1/Cd74/Tap2/H2-Eb1/H2-T3/B2m/Fcer1g/Ctss/Clec4a2/Pdia3/Mfsd6/Unc93b1/H2-Oa/Tap1/Fcgr3/Fcgr2b
GOBP_REGULATION_OF_CELL_CELL_ADHESION	472	0.342591	1.98733	2.7199e-07	0.000110512	Prdx2/Sdc4/Il15/Lgals9/H2-Aa/Hfe/H2-DMa/H2-Ab1/Notch4/Lyn/F11r/Alox12/Runx1/Prkar1a/Klf4/Bad/H2-Ea/Actb/Bcl10/Itga6/Ccl5/Cd244a/Dusp10/Taok2/Ccr5/Tnfsf13b/Cbfb/Plaur/Il20rb/Tnfaip3/Cd86/Nrarp/Rdx/Mfsd2b/Bmp7/Ets1/Pnp/Pag1/Zap70/Pik3r6/Cav1/Rhoa/Cd74/Nfkbiz/Gli3/Carmil2/Ccr2/Spn/Chst2/Ptpn6/Pde5a/Smarce1/Slc4a1/Prkg1/Ptprc/Itpkb/H2-Eb1/Il2rg/Cd47/Rgcc/B2m/Lef1/Pck1/Cd24a/Itga4/Rara/Tfrc/Cd300a/Gpn…
GOBP_IMMUNE_RESPONSE_REGULATING_SIGNALING_PATHWAY	356	0.374163	2.10658	3.00373e-07	0.000113327	Tlr4/Lgals9/Ifi35/Pik3ap1/Kcnn4/Smpdl3b/Lyn/Rnf125/Nfkbia/Blnk/Trem2/Cd14/Irf7/Gpld1/Bcl10/Ezr/Nmi/Fpr2/Il20rb/Tnfaip3/Myo1g/Cd86/Stap1/Zap70/Cav1/Nfkbiz/Rsad2/C3ar1/Carmil2/Ptpn6/Dgkz/Bax/Irgm1/Prkcb/Ptprc/Fpr1/Fyb/Tyro3/Tlr7/Cd47/Lpxn/Slc15a2/Fcer1g/Irf3/Arf6/Wdfy1/Clec4e/Cd300a/Ddx60/Wnk1/Malt1/Cd8a/Ighv6-6/Slc39a10/Lbp/Ddx3x/Nlrp6/Nop53/Sarm1/Unc93b1/Tlr2/Bcl2/Skap1/Nr4a3/Plcg2/Lcp2/Phb2/Eif2…
GOBP_LEUKOCYTE_PROLIFERATION	352	0.384815	2.16362	4.29237e-07	0.000151149	Prdx2/Sdc4/Itgam/Il15/Tlr4/Lgals9/H2-Aa/Cdkn1a/Sh3rf1/Lmo1/Cfb/Mapk8ip1/Lyn/Rassf5/Prkar1a/Lst1/Trem2/Ccl5/Cd244a/Tnfsf13b/Il20rb/Cd86/Pnp/Zap70/Csf2ra/Cd74/Carmil2/Ccr2/Spn/Ptpn6/Pde5a/Bax/Clcf1/Slc4a1/Ptprc/Ephb2/Lef1/Itgax/Cd24a/Bcl2l1/Tfrc/Cd300a/Gpnmb/Msn/Ebi3/Coro1a/Malt1/Ikzf3/Slc39a10/Ihh/Bcl2/Cd44/Cd80/Syk/Ripk2/Il1b/Hprt/Psmb10/Itgb2/Blm/Cd274/Enpp3/Mif/Slamf1/Fcgr2b/Nckap1l/Cd1d1/Vcam1…
GOBP_NEGATIVE_REGULATION_OF_CELL_ACTIVATION	215	0.441961	2.30894	4.79073e-07	0.000158154	Prdx2/Sdc4/Lgals9/H2-Aa/Hfe/Lyn/Alox12/Rassf5/Runx1/Prkar1a/Lst1/Trem2/Rian/Hmgb3/Milr1/Cbfb/Il20rb/Tnfaip3/Foxf1/Cd86/Nrarp/Pibf1/Pag1/Cd74/Gli3/Ccr2/Spn/Ptpn6/Pde5a/Adgrf5/Prkg1/Tyro3/Cd24a/Axl/Cd300a/Gpnmb/Ihh/Cd44/Cd80/Emilin1/Cnr1/Sh2b3/Runx3/Adrb2/Cd274/Sfrp1/Enpp3/Fcgr2b/Nckap1l/Tyrobp/Tmem131l/Il4ra/Vtcn1/Fgl1/Tspan32/Cd276/Sox11/Clec4g/Fgg/Hlx/Prkcd/Tnfrsf21/Il4/Samsn1/Fgr/Zfp608/Casp3/L…
GOBP_POSITIVE_REGULATION_OF_CELL_ADHESION	486	0.317882	1.86088	1.22181e-06	0.000379622	Sdc4/Il15/Lgals9/H2-Aa/Nedd9/H2-DMa/Dock1/Ptger4/H2-Ab1/F11r/Runx1/Bad/H2-Ea/Actb/Bcl10/Itga6/Ccl5/Cd244a/Rsu1/Dusp10/Ccr5/Nrp1/Tnfsf13b/Cbfb/Plaur/Foxf1/Cd86/Mfsd2b/Bmp7/Ets1/Pnp/Rreb1/Zap70/Pik3r6/Calca/Cav1/Rhoa/Cd74/Nfkbiz/Gli3/Carmil2/Ccr2/Spn/Chst2/Ptpn6/Tfe3/Smarce1/Slc4a1/Ptprc/Itpkb/H2-Eb1/Olfm4/Il2rg/Cd47/B2m/Lef1/Pck1/Cd24a/Itga4/Map4k4/Rara/Tfrc/Coro1a/Malt1/Cd83/Ihh/Dbn1/Skap1/Nr4a3/…
GOBP_MITOCHONDRION_MORPHOGENESIS	26	0.776161	2.6847	1.46079e-06	0.000405157	Mtm1/Pnpt1
GOBP_REGULATION_OF_LEUKOCYTE_DIFFERENTIATION	330	0.373001	2.06605	1.43699e-06	0.000405157	Prdx2/Itgam/Il15/Lgals9/H2-Aa/Sh3rf1/H2-DMa/Lyn/Prxl2a/Creb1/Zeb1/Runx1/Hcls1/Bad/Trem2/Actb/Hmgb3/Ccl5/Dusp10/Cbfb/Rassf2/Nrarp/Pnp/Zap70/Pik3r6/Calca/Rhoa/Cd74/Nfkbiz/Gli3/Carmil2/Ccr2/Ptpn6/Tfe3/Smarce1/Prelid1/Ptprc/Itpkb/Il2rg/Ctnnbip1/Lef1/Pck1/C1qc/Cd24a/Axl/Rara/Ripk1/Fes/Malt1/Cd83/Ikzf3/Casp8/Ihh/Cd44/Sh2b3/Syk/Adrm1/H2-Oa/Ripk2/Car2/Prdm16/Runx3/Sfrp1/Nckap1l/Braf/Cd1d1/Gfi1b/Tyrobp/Tm…
GOBP_REGULATION_OF_IMMUNE_EFFECTOR_PROCESS	398	0.348704	1.98742	1.53411e-06	0.000405157	H2-D1/Itgam/Tlr4/Lgals9/Fcgr1/Hmces/Hfe/Pvr/H2-K1/Zp3r/Cfb/Lyn/Trem2/Cd244a/Dusp10/Il20rb/Tnfaip3/Foxf1/Cd86/Stap1/Pnp/Pik3r6/Gpi1/Cd74/Nfkbiz/Tap2/Rsad2/Klrb1b/Ccr2/Spn/Ptpn6/Clcf1/Klk7/Ptprc/H2-T3/Tlr7/Ephb2/Cd47/B2m/Pck1/Fcer1g/Cd24a/Axl/Rara/Tfrc/Cd300a/Ddx60/Fes/Ddx1/Klrb1f/Malt1/Lbp/Bst2/Tlr2/Nr4a3/Plcg2/Sema7a/Phb2/Arid5a/Serpinb9/Syk/Ripk2/Hk1/Il1b/Tap1/Msh2/Itgb2/Enpp3/Mif/Fcgr3/Slamf1/T…
GOBP_PROTON_MOTIVE_FORCE_DRIVEN_ATP_SYNTHESIS	58	-0.553397	-2.30341	1.99221e-06	0.000501088	Atp5o/Sdha/Ndufc2/Ndufa10/Ndufv2/Ndufb11/Dnajc30/Ndufb2/Ndufa12/Atp5d/Ndufc1/Ndufb8/Atpsckmt/Sdhd/Ndufs5/Ndufs7/Antkmt/Ndufb7/Ndufs4/Ndufs2/Ndufa1/Ndufa13/Atp5l/Atp5g1/Ndufs8/Ndufab1
GOBP_LEUKOCYTE_MEDIATED_IMMUNITY	407	0.353984	2.02888	2.45568e-06	0.000589586	H2-D1/Itgam/Tlr4/Lgals9/H2-Aa/Fcgr1/Hmces/Hfe/Pvr/H2-K1/H2-DMa/Zp3r/Slamf9/H2-Ab1/Lyn/H2-Ea/Trem2/Gzmb/Irf7/C1qb/Bcl10/Milr1/Ctsc/Il20rb/Myo1g/Foxf1/Stap1/Myo1f/Pnp/Pik3r6/Cd74/Tap2/Rsad2/Klrb1b/Ccr2/Spn/Ptpn6/Clcf1/Ptprc/H2-Eb1/H2-T3/B2m/Fcer1g/C1qc/Cd24a/Cd2/Tfrc/Cd300a/Fes/Ddx1/Klrb1f/Coro1a/Malt1/Cd8a/Ighv6-6/Nlrp6/Swap70/Unc93b1/Bst2/Tlr2/Nr4a3/Plcg2/Arid5a/Serpinb9/Syk/Rftn1/H2-Oa/Il1b/Tap1…
GOBP_POSITIVE_REGULATION_OF_CYTOKINE_PRODUCTION	465	0.328069	1.90319	3.7768e-06	0.000867351	Rab2b/Il15/Tlr4/Lgals9/Sorl1/Ifi204/Plcb1/Ptger4/Creb1/Runx1/Chil4/Atf4/Trem2/Cd14/Irf7/Akap12/Bcl10/Ccl5/Cd244a/Ly9/Ccr5/Stat1/Il20rb/Eif2ak2/Pibf1/Pnp/Calca/Cd74/Rsad2/C3ar1/Carmil2/Ccr2/Spn/Ltb/Tmem106a/Tmed10/Naip5/Ptprc/Cyp1b1/Tlr7/Drd2/Ephb2/Rgcc/B2m/Fcer1g/P2ry2/Irf3/Rara/Cd2/Clec4e/Ripk1/Hif1a/Ddx1/Sulf2/Trpv4/Malt1/Cd83/Serpinf2/Lbp/Ddx3x/Slc7a5/Casp8/Unc93b1/Tlr2/Nr4a3/Trim56/Plcg2/Sema…
GOBP_ANTIGEN_PROCESSING_AND_PRESENTATION_OF_EXOGENOUS_PEPTIDE_ANTIGEN	30	0.774061	2.75685	4.21659e-06	0.000928	H2-Aa/Fcgr1/H2-K1/H2-DMa/Clec4a3/H2-Ab1/H2-Ea/Clec4b1/Cd74/Tap2/H2-Eb1/B2m/Fcer1g/Ctss/Clec4a2/Mfsd6/Unc93b1/H2-Oa/Tap1/Fcgr3/Fcgr2b
GOBP_POSITIVE_REGULATION_OF_IMMUNE_EFFECTOR_PROCESS	267	0.377929	2.01792	5.88914e-06	0.00124426	H2-D1/Itgam/Tlr4/Fcgr1/Hmces/Pvr/H2-K1/Cfb/Lyn/Trem2/Cd244a/Foxf1/Cd86/Stap1/Pnp/Gpi1/Cd74/Nfkbiz/Tap2/Rsad2/Ccr2/Ptpn6/Clcf1/Klk7/Ptprc/H2-T3/Tlr7/Ephb2/B2m/Pck1/Fcer1g/Cd24a/Rara/Tfrc/Cd300a/Ddx60/Fes/Ddx1/Malt1/Lbp/Tlr2/Nr4a3/Plcg2/Sema7a/Phb2/Arid5a/Syk/Ripk2/Hk1/Il1b/Msh2/Itgb2/Enpp3/Mif/Fcgr3/Slamf1/Trim6/Cd1d1/Tyrobp/Masp2/Il4ra/Ighg1/Kit/Mapkapk2/Cxcl1/Cyrib/Hlx/Rac2/Il4/Fgr/Cd40/Vamp8/La…
GOBP_T_CELL_PROLIFERATION	224	0.416735	2.18183	6.48486e-06	0.00131743	Prdx2/Sdc4/Itgam/Il15/Lgals9/H2-Aa/Sh3rf1/Lmo1/Mapk8ip1/Prkar1a/Ccl5/Cd244a/Tnfsf13b/Il20rb/Cd86/Pnp/Zap70/Carmil2/Ccr2/Spn/Ptpn6/Pde5a/Bax/Slc4a1/Ptprc/Itgax/Cd24a/Tfrc/Gpnmb/Msn/Ebi3/Coro1a/Malt1/Ihh/Cd44/Cd80/Syk/Ripk2/Il1b/Psmb10/Itgb2/Blm/Cd274/Slamf1/Nckap1l/Cd1d1/Vcam1/Tmem131l/Vtcn1/Tnfrsf1b/Elf4/Ifnar2/Tspan32/Cd276/Fkbp1a/Clec4g/Itgal/Cxcr4/Trp53/Rac2/Wnt4/Tnfrsf21/Il4/Ager/Sh2d2a/Casp3…
GOBP_RESPONSE_TO_VIRUS	312	0.367619	2.01486	8.16474e-06	0.00159727	Rab2b/Il15/Lgals9/Rtp4/Ifi204/Apobec3/Ddx17/Ifit3/Gbp7/Rnf125/Ifitm1/Isg20/Irf7/Ifitm3/Slfn9/Sin3a/Ccl5/Cxcl9/Nmi/Stat1/Cd86/Eif2ak2/Gbp2b/Ifit1/Ifi44l/Rsad2/Cxcl10/Spn/Trim30d/Bax/Irgm1/Bnip3l/Trim26/Ptprc/Tlr7/Trim25/Marchf2/Trim34a/Adar/Ddit4/Itgax/Irf3/Ifit2/Bcl2l1/Ddx60/Hif1a/Trim44/Ddx1/Cd8a/Eif2ak4/Ddx3x/Nlrp6/Nop53/Unc93b1/Bst2/Bcl2/Trim56/Phb2/Shfl/Trim21/Skp2/Ncr1/Ncbp3/Il1b/Trim30a/Gbf…
GOBP_REGULATION_OF_LEUKOCYTE_PROLIFERATION	266	0.393233	2.09996	8.48501e-06	0.00160064	Sdc4/Il15/Tlr4/Lgals9/H2-Aa/Cdkn1a/Sh3rf1/Lmo1/Mapk8ip1/Lyn/Rassf5/Prkar1a/Lst1/Ccl5/Cd244a/Tnfsf13b/Il20rb/Cd86/Pnp/Zap70/Csf2ra/Cd74/Carmil2/Ccr2/Spn/Ptpn6/Pde5a/Clcf1/Slc4a1/Ptprc/Ephb2/Cd24a/Bcl2l1/Tfrc/Cd300a/Gpnmb/Coro1a/Ikzf3/Slc39a10/Ihh/Bcl2/Cd44/Cd80/Syk/Ripk2/Il1b/Blm/Cd274/Enpp3/Mif/Slamf1/Fcgr2b/Nckap1l/Cd1d1/Vcam1/Tyrobp/Tmem131l/Vtcn1/Tnfrsf1b/Tspan32/Kit/Cd276/Sox11/Clec4g/Itgal/R…
GOBP_MIRNA_CATABOLIC_PROCESS	11	0.875334	2.38844	1.21827e-05	0.00211517	Pnpt1
GOBP_ADAPTIVE_IMMUNE_RESPONSE_BASED_ON_SOMATIC_RECOMBINATION_OF_IMMUNE_RECEPTORS_BUILT_FROM_IMMUNOGLOBULIN_SUPERFAMILY_DOMAINS	313	0.362115	1.99363	1.24139e-05	0.00211517	H2-D1/Lgals9/H2-Aa/Fcgr1/Hmces/Hfe/Pvr/H2-K1/H2-DMa/Zp3r/H2-Ab1/H2-Ea/Trem2/Gzmb/Irf7/C1qb/Bcl10/Ly9/Tnfsf13b/Ctsc/Il20rb/Tnfaip3/Myo1g/Pnp/Cd74/Nfkbiz/Tap2/Rsad2/C3ar1/Ccr2/Spn/Relb/Ptpn6/Clcf1/Ptprc/H2-Eb1/H2-T3/Ephb2/B2m/Lef1/Fcer1g/C1qc/Cd24a/Tfrc/Malt1/Cd8a/Ighv6-6/Swap70/Unc93b1/Nfkb2/Arid5a/Serpinb9/Rftn1/H2-Oa/Ripk2/Il1b/Il31ra/Msh2/Hprt/Crlf2/C1qa/Cd274/Il18bp/Fcgr3/Slamf1/Fcgr2b/Aplf/Nc…
GOBP_PURINE_CONTAINING_COMPOUND_BIOSYNTHETIC_PROCESS	204	-0.352115	-1.83609	1.2273e-05	0.00211517	Atp5o/Acsl6/Sdha/Ndufc2/Ndufa10/Adsl/Ndufv2/Acsl1/Ndufb11/Prps1l3/Dnajc30/Ndufb2/Ndufa12/Pank1/Mlycd/Atp5d/Ndufc1/Adcy8/Adcy9/Pdha2/Ndufb8/Atpsckmt/Papss2/Pdhb/Sdhd/Mpc2/Ndufs5/Gart/Ndufs7/Antkmt/Gucy1a1/Ndufb7/Ndufs4/Mthfd1/Ndufs2/Shmt2/Adk/Ndufa1/Atic/Mthfd2l/Ampd3/Ndufa13/Adal/Atp5l/Mtap/Sphk2/Atp5g1/Ppara/Ndufs8/Acss2/Adcy5/Gmps/Ppargc1a/Ndufab1/Prps2/Pdk1
GOBP_ANTIGEN_PROCESSING_AND_PRESENTATION	97	0.561965	2.56272	1.36637e-05	0.00213936	H2-D1/H2-Aa/Fcgr1/Erap1/Hfe/Fcgr4/H2-K1/H2-DMa/Clec4a3/Psme2/H2-Ab1/H2-Ea/Trem2/Clec4b1/Psmb8/Cd74/Tap2/Relb/Psme1/Psap/H2-Eb1/H2-T3/B2m/Fcer1g/Ctss/Clec4a2/Pdia3/Mfsd6/Unc93b1/Rftn1/H2-Oa/Tap1/Psmb9/Fcgr3/Fcgr2b/Cd1d1
GOBP_NEGATIVE_REGULATION_OF_AUTOPHAGOSOME_ASSEMBLY	14	0.840564	2.47069	1.3771e-05	0.00213936	Mtm1/Pink1/Nupr1
GOBP_REGULATION_OF_ADAPTIVE_IMMUNE_RESPONSE	199	0.419738	2.16366	1.31237e-05	0.00213936	H2-D1/Lgals9/Fcgr1/Hmces/Hfe/Pvr/H2-K1/H2-DMa/Zp3r/H2-Ab1/Trem2/Irf7/Cd48/Adcy7/Dusp10/Tnfsf13b/Il20rb/Tnfaip3/Pnp/Cd74/Nfkbiz/Tap2/Rsad2/Ccr2/Spn/Ptpn6/Clcf1/Ptprc/H2-T3/Ephb2/B2m/Fcer1g/Cd24a/Tfrc/Malt1/Eif2ak4/Skap1/Cd44/Arid5a/Ripk2/Il1b/Msh2/Cd274/Mif/Fcgr3/Slamf1/Fcgr2b/Aplf/Nckap1l/Cd1d1/Il4ra/Ighg1/Tnfrsf1b/Clec4g/Cyrib/Hlx/Il4/Samsn1/Ager/Cd40/Cr1l/Slc11a1/Tbx21/Gimap5/Hspa8
GOBP_ANTIGEN_PROCESSING_AND_PRESENTATION_OF_EXOGENOUS_ANTIGEN	37	0.745782	2.8115	1.56983e-05	0.00230329	H2-Aa/Fcgr1/H2-K1/H2-DMa/Clec4a3/Psme2/H2-Ab1/H2-Ea/Clec4b1/Cd74/Tap2/Psme1/H2-Eb1/B2m/Fcer1g/Ctss/Clec4a2/Mfsd6/Unc93b1/H2-Oa/Tap1/Fcgr3/Fcgr2b/Cd1d1
GOBP_POSITIVE_REGULATION_OF_LEUKOCYTE_CELL_CELL_ADHESION	253	0.388238	2.07449	1.56983e-05	0.00230329	Il15/Lgals9/H2-Aa/H2-DMa/H2-Ab1/Runx1/Bad/H2-Ea/Actb/Bcl10/Ccl5/Cd244a/Dusp10/Tnfsf13b/Cbfb/Cd86/Ets1/Pnp/Zap70/Pik3r6/Cav1/Rhoa/Cd74/Nfkbiz/Gli3/Carmil2/Ccr2/Spn/Chst2/Smarce1/Slc4a1/Ptprc/Itpkb/H2-Eb1/Il2rg/Cd47/B2m/Lef1/Pck1/Cd24a/Itga4/Rara/Tfrc/Coro1a/Malt1/Cd83/Ihh/Skap1/Nr4a3/Cd44/Cd80/Syk/H2-Oa/Ripk2/Il1b/Sirpa/Itgb2/Runx3/Blm/Cd274/Slamf1/Nckap1l/Cd1d1/Vcam1/St3gal4/Il4ra/Vtcn1/Rhoh/Cd27…
GOBP_MONONUCLEAR_CELL_DIFFERENTIATION	469	0.316662	1.83681	1.6424e-05	0.00234463	Prdx2/Il15/Lgals9/H2-Aa/Sh3rf1/H2-DMa/Ifi204/Slamf9/Ptger4/H2-Ab1/Lyn/Zeb1/Runx1/Kat7/Bad/Trem2/Actb/Hmgb3/Med1/Dusp10/Ly9/Tnfsf13b/Cbfb/Tnfaip3/Tpd52/Nrarp/Pnp/Rbpj/Zap70/Pik3r6/Rhoa/Cd74/Nfkbiz/Rsad2/Gli3/Carmil2/Ccr2/Spn/Relb/Psap/Ptpn6/Smarce1/Bax/Prelid1/Clcf1/Ptprc/Itpkb/Tyro3/Il2rg/Ctnnbip1/B2m/Lef1/Pck1/Fcer1g/Cd24a/Axl/Rara/Clec4e/Fes/Malt1/Cd83/Ikzf3/Cd8a/Ihh/Bcl2/Cd44/Plcg2/Sh2b3/Syk/A…
GOBP_DEFENSE_RESPONSE_TO_SYMBIONT	260	0.384633	2.0572	1.72639e-05	0.00239969	Rab2b/Il15/Rtp4/Ifi204/Apobec3/Ddx17/Ifit3/Gbp7/Rnf125/Ifitm1/Isg20/Irf7/Ifitm3/Slfn9/Sin3a/Ccl5/Cxcl9/Stat1/Cd86/Eif2ak2/Gbp2b/Ifit1/Ifi44l/Rsad2/Cxcl10/Spn/Trim30d/Bnip3l/Trim26/Ptprc/Tlr7/Trim25/Marchf2/Trim34a/Ddit4/Itgax/Irf3/Ifit2/Bcl2l1/Ddx60/Trim44/Ddx1/Cd8a/Eif2ak4/Nlrp6/Nop53/Unc93b1/Bst2/Bcl2/Trim56/Phb2/Shfl/Trim21/Skp2/Ncr1/Ncbp3/Il1b/Trim30a/Oas2/Ifitm6/Mlkl/Stat2/Zdhhc11/Trim6/Polr…
GOBP_POSITIVE_REGULATION_OF_CELL_CELL_ADHESION	305	0.354062	1.9336	2.00313e-05	0.00271296	Il15/Lgals9/H2-Aa/H2-DMa/H2-Ab1/F11r/Runx1/Bad/H2-Ea/Actb/Bcl10/Itga6/Ccl5/Cd244a/Dusp10/Ccr5/Tnfsf13b/Cbfb/Plaur/Cd86/Mfsd2b/Bmp7/Ets1/Pnp/Zap70/Pik3r6/Cav1/Rhoa/Cd74/Nfkbiz/Gli3/Carmil2/Ccr2/Spn/Chst2/Smarce1/Slc4a1/Ptprc/Itpkb/H2-Eb1/Il2rg/Cd47/B2m/Lef1/Pck1/Cd24a/Itga4/Rara/Tfrc/Coro1a/Malt1/Cd83/Ihh/Skap1/Nr4a3/Cd44/Cd80/Syk/H2-Oa/Ripk2/Il1b/Sirpa/Itgb2/Runx3/Blm/Cd274/Slamf1/Nckap1l/Cd1d1/V…
GOBP_NEGATIVE_REGULATION_OF_LYMPHOCYTE_ACTIVATION	162	0.464193	2.32728	2.10018e-05	0.00277329	Prdx2/Sdc4/Lgals9/H2-Aa/Hfe/Lyn/Rassf5/Runx1/Prkar1a/Lst1/Hmgb3/Cbfb/Il20rb/Tnfaip3/Cd86/Nrarp/Pibf1/Pag1/Cd74/Gli3/Spn/Ptpn6/Pde5a/Tyro3/Cd24a/Axl/Cd300a/Gpnmb/Ihh/Cd44/Cd80/Runx3/Cd274/Sfrp1/Fcgr2b/Nckap1l/Tyrobp/Tmem131l/Il4ra/Vtcn1/Fgl1/Tspan32/Cd276/Sox11/Clec4g/Hlx/Tnfrsf21/Il4/Samsn1/Fgr/Zfp608/Casp3/Laptm5/Tbx21/Cblb/Gimap5/Hspb1/Ptpn22/Cebpb
GOBP_AEROBIC_RESPIRATION	166	-0.373233	-1.89619	2.23474e-05	0.002879	Vcp/Uqcrh/Macroh2a1/Ndufb9/Ndufa6/Atp5h/Abcd1/Dld/Atp5k/Mdh2/Cox7a1/Atp5a1/Uqcrb/Atp5j2/Arl2/Ndufb10/Cox10/Coq7/Ireb2/Ndufv3/Dguok/Sdhb/Atp5pb/Ccnb1/Sdhaf2/Ndufb6/Afg1l/Mrps36/Mtfr1/Park7/Idh3a/Ndufb5/Cyc1/Dlst/Suclg1/Dlat/Atp5e/Cycs/Mtfr1l/Dnajc15/Cox7a2l/Idh3g/Sucla2/Fh1/Atp5o/Cox7a2/Sdha/Ndufc2/Ndufaf1/Ndufa10/Cox6a2/Adsl/Bnip3/Ndufv2/Oxa1l/Uqcrc2/Ndufb11/Dnajc30/Ndufb2/Ndufa12/Uqcrq/Atp5d/Coa…
GOBP_NCRNA_PROCESSING	386	-0.298215	-1.6787	2.34224e-05	0.00294565	Ago2/Zcchc4/Snip1/Trpt1/2210016F16Rik/Wdr12/Rpl11/Eif6/Tsen15/Exosc10/Toe1/Rps21/Fcf1/Ptcd1/Rtcb/Ints4/Elac1/Pus3/Spout1/Elp3/Lcmt2/Fbl/Elp6/Thg1l/Eri2/Tyw1/Tsr1/Nop9/Rcl1/Trit1/Nop10/Cdkn2a/Bcdin3d/Zcchc8/Dtwd2/Dimt1/Trmt44/Pelp1/Adat1/Ddx54/Ddx27/Mrm1/Ncor1/Ssb/Ddx52/Mtrex/Rpf2/Tarbp2/Henmt1/Ints8/Dus1l/Pus7/Mettl3/Wdr46/Tsr2/Rpp40/Thumpd3/Pop5/Ints14/Trmt11/Rps15/Chd7/Osgep/Trmt10a/Sart1/Nsun4…
GOBP_LEUKOCYTE_MIGRATION	363	0.325394	1.83286	2.40285e-05	0.00295159	Itgam/Lgals9/Ptpro/Slamf9/Plcb1/Ptger4/Pla2g7/Lyn/F11r/Trem2/S1pr1/Itga6/Ccl5/Cxcl9/Myo1g/Stap1/Myo1f/Pgf/Calca/Rhoa/Cd74/C3ar1/Cxcl10/Ccr2/Spn/Chst2/Cxcl16/Dusp1/Lrch1/P2rx4/Cd47/Fcer1g/Cd24a/Itga4/Cd300a/Msn/Coro1a/Wnk1/Trpv4/Lbp/Swap70/Tlr2/Ccl28/Edn2/Golph3/Emilin1/Syk/Ednrb/Il1b/Apod/Pecam1/Sirpa/Gbf1/Itgb2/Mif/Fcgr3/Slamf1/Nckap1l/Vcam1/St3gal4/Cklf/Plec/Gcsam/Sell/Rhoh/Kit/Lgmn/Itgal/Cxcl1…
GOBP_FATTY_ACID_METABOLIC_PROCESS	413	-0.284419	-1.61239	2.46791e-05	0.00296261	Sox9/Gcdh/Prkab2/Pla2g4a/Elovl4/Eif6/Ucp3/Avpr1a/Pecr/Cd36/Auh/Ephx1/H2-Ke6/Wdtc1/Cyp4v3/Hsd17b4/Cygb/Enpp1/Dgat1/Aldh1l2/Acss1/Cyp2b9/Rgn/Fads2/Pdk4/Cyp1a1/Ptgs1/Tuba8/Slc27a3/Acat1/Elovl6/Bdh2/Mcat/Decr1/Baat/Ncor1/Aig1/Abhd5/Mapk9/Ephx2/Elovl2/Scp2/Abhd2/Mtor/Acsl6/Acad11/Cyp2d22/Lipg/Ilvbl/Ptgr2/Acot3/Acsl1/Nudt7/Eci3/Tecrl/Plin5/Acad9/Ces2g/Decr2/Sco1/Fabp3/Eci2/Prkag3/Prkaa1/Acsl3/Echdc1/De…
GOBP_PEPTIDE_ANTIGEN_ASSEMBLY_WITH_MHC_CLASS_II_PROTEIN_COMPLEX	10	0.847838	2.22003	2.854e-05	0.00334996	H2-Aa/H2-DMa/H2-Ab1/H2-Ea/H2-Eb1/B2m/H2-Oa
GOBP_REGULATION_OF_LEUKOCYTE_MEDIATED_IMMUNITY	251	0.364112	1.94365	3.05105e-05	0.00342886	H2-D1/Itgam/Tlr4/Lgals9/Fcgr1/Hmces/Hfe/Pvr/H2-K1/Zp3r/Lyn/Trem2/Il20rb/Foxf1/Stap1/Pnp/Pik3r6/Tap2/Rsad2/Klrb1b/Ccr2/Spn/Ptpn6/Clcf1/Ptprc/H2-T3/B2m/Fcer1g/Cd24a/Tfrc/Cd300a/Fes/Ddx1/Klrb1f/Malt1/Bst2/Tlr2/Plcg2/Arid5a/Serpinb9/Syk/Il1b/Tap1/Msh2/Itgb2/Fcgr3/Slamf1/Fcgr2b/Aplf/Nckap1l/Cd1d1/Tyrobp/Il4ra/Ighg1/Tnfrsf1b/Kit/Dnase1l3/Clec4g/Cxcl1/Cyrib/Rac2/Il4/Fgr/Ager/Cd40/Vamp8/Cr1l/Cadm1/Tbx21/…
GOBP_POSITIVE_REGULATION_OF_CELL_ACTIVATION	391	0.32754	1.86433	3.02832e-05	0.00342886	Itgam/Il15/Tlr4/Lgals9/H2-Aa/Cdkn1a/Hmces/H2-DMa/H2-Ab1/Runx1/Bad/H2-Ea/Trem2/Actb/Bcl10/Ccl5/Cd244a/Dusp10/Tnfsf13b/Cbfb/Ctsc/Cd86/Stap1/Pnp/Zap70/Pik3r6/Cav1/Rhoa/Cd74/Nfkbiz/Kars/Gli3/Carmil2/Ccr2/Spn/Smarce1/Clcf1/Slc4a1/Ptprc/Itpkb/H2-Eb1/Il2rg/Ephb2/Cd47/B2m/Lef1/Pck1/Fcer1g/Cd24a/Axl/Rara/Tfrc/Coro1a/Malt1/Cd83/Ighv6-6/Slc39a10/Lbp/Ihh/Bcl2/Nr4a3/Cd80/Syk/H2-Oa/Ripk2/Il1b/Msh2/Sirpa/Itgb2/…
GOBP_NEGATIVE_REGULATION_OF_CELL_CELL_ADHESION	198	0.403909	2.08516	3.21559e-05	0.00353849	Prdx2/Sdc4/Lgals9/H2-Aa/Hfe/Notch4/Alox12/Runx1/Prkar1a/Klf4/Cbfb/Il20rb/Tnfaip3/Cd86/Nrarp/Rdx/Pag1/Cd74/Gli3/Spn/Ptpn6/Pde5a/Prkg1/Rgcc/Lef1/Cd24a/Cd300a/Gpnmb/Wnk1/Trpv4/Swap70/Ihh/Cd44/Ccl28/Cd80/Sh2b3/Runx3/Adrb2/Cd274/Il1rn/Nckap1l/Nf2/Tmem131l/Il4ra/Vtcn1/Apoa1/Fgl1/Tspan32/Cd276/Clec4g/Fgg/Hlx/Prkcd/Tnfrsf21/Il4/Zfp608/Casp3/Laptm5/Tbx21/Cblb/Myadm/Gimap5/Hspb1/Ptpn22/Cebpb/Muc4
GOBP_MYELOID_LEUKOCYTE_ACTIVATION	245	0.38754	2.05032	4.70209e-05	0.00506866	Itgam/Il15/Tlr4/Lgals9/Ifi35/Fcgr4/Lyn/Trem2/Cd48/Bcl10/Ccl5/Cd244a/Nmi/Milr1/Ctsc/Foxf1/Stap1/Myo1f/Rbpj/Kars/Ccr2/Relb/Ptpn6/Snca/Tmem106a/Adgrf5/Fyb/Fcer1g/Cd300a/Fes/Ptpre/Lbp/Tlr2/Nr4a3/Plcg2/Edn2/Lcp2/Cnr1/Syk/Psen1/Itgb2/Crlf2/C1qa/Enpp3/Fcgr3/Slamf1/Fcgr2b/Cebpa/Cd1d1/Tyrobp/Il4ra/Sphk1/Rhoh/Tspan32/Kit/Dnase1l3/Mmp8/Pilrb1/Pi4k2a/Wnk4/Rac2/Prkcd/Tnip2/Il4/Fgr/Tlr1/Ager/Vamp8/Cd300lf/Dock…
GOBP_NEGATIVE_REGULATION_OF_CELL_ADHESION	301	0.360987	1.97202	4.8184e-05	0.00509015	Prdx2/Sdc4/Lgals9/H2-Aa/Hfe/Sema6a/Notch4/Alox12/Runx1/Prkar1a/Klf4/Fzd4/Cbfb/Fam107a/Il20rb/Tnfaip3/Cd86/Nrarp/Rdx/Myo1f/Pag1/Rhoa/Cd74/Gli3/Spn/Ptpn6/Pde5a/Plet1/Dusp1/Prkg1/Ptprc/Cyp1b1/Ephb2/Lpxn/Rgcc/Lef1/Cd24a/Cd300a/Gpnmb/Spry4/Wnk1/Trpv4/Swap70/Sema4d/Ihh/Dlc1/Cd44/Ccl28/Cd80/Srcin1/Sh2b3/Apod/Bcas3/Runx3/Adrb2/Cd274/Il1rn/Nckap1l/Adam15/Nf2/Tmem131l/Il4ra/Vtcn1/Apoa1/Cfl1/Rnd1/Fgl1/Tspan…
GOBP_ACTIVATION_OF_IMMUNE_RESPONSE	276	0.349273	1.8799	5.18484e-05	0.0052666	Tlr4/Ifi204/Zp3r/Kcnn4/Cfb/Lyn/Ifi203/Blnk/Trem2/C1qb/Gpld1/Bcl10/Ezr/Sin3a/Fpr2/Myo1g/Stap1/Zap70/Nfkbiz/C3ar1/Carmil2/Ptpn6/Dgkz/Trim30d/Bax/Prkcb/Ptprc/Fpr1/Fyb/Cd47/Lpxn/Rgcc/Fcer1g/C1qc/Cd300a/Wnk1/Malt1/Cd8a/Ighv6-6/Slc39a10/Tlr2/Bcl2/Skap1/Nr4a3/Plcg2/Lcp2/Eif2b5/Syk/Psen1/Rftn1/Ripk2/Il1b/Trim30a/C1qa/Nono/Prkch/Nckap1l/Braf/Tyrobp/Masp2/Csk/Cd247/Nras/Ighg1/Ermap/Vtcn1/Gcsam/Ifi207/Khdrb…
GOBP_RIBOSE_PHOSPHATE_BIOSYNTHETIC_PROCESS	201	-0.34499	-1.80056	5.09403e-05	0.0052666	Umps/Ndufb10/Guk1/Pdhx/Pank3/Ndufv3/Dguok/Nme4/Adssl1/Sdhb/Ak1/Atp5pb/Paics/Nudt2/Acot7/Ldhd/Ppcs/Ndufb6/Gcdh/Dhodh/Ndufb5/Ampd2/Acss1/Dlat/Nme5/Cmpk1/Flcn/Pdk4/Atp5e/Acat1/Npr2/Atp5o/Acsl6/Sdha/Ndufc2/Ndufa10/Adsl/Ndufv2/Acsl1/Rfk/Ndufb11/Prps1l3/Dnajc30/Ndufb2/Ndufa12/Pank1/Mlycd/Atp5d/Ndufc1/Adcy8/Adcy9/Pdha2/Ndufb8/Atpsckmt/Papss2/Pdhb/Sdhd/Mpc2/Ndufs5/Gart/Ndufs7/Antkmt/Gucy1a1/Ndufb7/Ndufs4…
GOBP_RESPONSE_TO_INTERFERON_GAMMA	127	0.455341	2.20571	5.30472e-05	0.00528671	Tlr4/H2-Aa/Gbp2/H2-Ab1/Syncrip/Gbp7/Ifitm1/Actr2/Ifitm3/Med1/Ccl5/Nmi/Stat1/Gbp2b/Cd74/Evl/Gbp9/Cxcl16/Snca/Irgm1/H2-Eb1/Cd47/Actg1/Eprs/Bst2/Tlr2/Rab43/Shfl/Trim21/Vamp3/Zyx/Sirpa/Kif16b/Parp14/Ifitm6/Trp53/Cdc42ep4/Ccl9/Cd40/Vamp8/Myo1c/Nlrc5/Slc11a1/Parp9/Rab7b/Actr3/Nos2/Cdc42ep2/Cdc42
GOBP_POSITIVE_REGULATION_OF_RESPONSE_TO_EXTERNAL_STIMULUS	419	0.314335	1.80587	5.45183e-05	0.0053327	Tlr4/Lgals9/Fcgr1/Ifi35/Pvr/Ifi204/Camk2n1/Ptger4/Pla2g7/Nfkbia/Ifi203/Pik3cg/Trem2/S1pr1/Irf7/Sin3a/Med1/Ccl5/Ly86/Ccr5/Nmi/Mmrn2/Nrp1/Ctsc/Stap1/Ets1/Pgf/Cd74/Nfkbiz/Kars/C3ar1/Cxcl10/Ccr2/Snca/Pde5a/Alox5ap/Trim30d/Irgm1/Klk7/P2rx4/Cd47/Fcer1g/Ctss/Cd24a/Nupr1/Irf3/Ripk1/Ddx60/Wnk1/Trpv4/Serpinf2/Lbp/Nlrp6/Swap70/Tlr2/Trim56/Plcg2/Edn2/Emilin1/Cnr1/Syk/Ripk2/Il1b/Trim30a/Npy5r/Stx3/Nono/Mif/Fc…
GOBP_MYELOID_CELL_DIFFERENTIATION	410	0.307715	1.76134	5.63675e-05	0.00541333	Itgam/Il15/Slc11a2/Pabpc4/Ifi204/Abcb10/Plcb1/Lyn/Prxl2a/Zfp36/Creb1/Nfkbia/Runx1/Kat7/Hcls1/Trem2/Ypel4/Hmgb3/Med1/Ccl5/Stat1/Cbfb/Alas2/Rassf2/Klf2/Rbfox2/Stap1/Ets1/Rbpj/Calca/Cd74/Relb/Bpgm/Hba-a1/Ptpn6/Tfe3/Adgrf5/Slc4a1/Itpkb/Atpif1/Epb42/Cdc73/Fech/Ctnnbip1/B2m/Lef1/Adar/Fcer1g/C1qc/Rara/Ripk1/Tfrc/Hif1a/Fes/Fam210b/Pip4k2a/Casp8/Tlr2/Trim10/Cib1/Sh2b3/Psen1/Thra/Car2/Prdm16/Tet2/Sfrp1/Tmo…
GOBP_POSITIVE_REGULATION_OF_LYMPHOCYTE_ACTIVATION	312	0.345965	1.89618	5.97594e-05	0.00563659	Il15/Tlr4/Lgals9/H2-Aa/Cdkn1a/Hmces/H2-DMa/H2-Ab1/Runx1/Bad/H2-Ea/Actb/Bcl10/Ccl5/Cd244a/Dusp10/Tnfsf13b/Cbfb/Cd86/Pnp/Zap70/Pik3r6/Cav1/Rhoa/Cd74/Nfkbiz/Gli3/Carmil2/Ccr2/Spn/Smarce1/Clcf1/Slc4a1/Ptprc/Itpkb/H2-Eb1/Il2rg/Ephb2/Cd47/B2m/Lef1/Pck1/Cd24a/Axl/Rara/Tfrc/Coro1a/Malt1/Cd83/Ighv6-6/Slc39a10/Ihh/Bcl2/Cd80/Syk/H2-Oa/Ripk2/Il1b/Msh2/Sirpa/Runx3/Blm/Cd274/Mif/Slamf1/Nckap1l/Cd1d1/Vcam1/Tyro…
GOBP_RNA_MODIFICATION	145	-0.374364	-1.87686	6.14956e-05	0.0056986	Pus3/Elp3/Lcmt2/Fbl/Elp6/Aicda/Thg1l/Tyw1/Trit1/Nop10/Bcdin3d/Dtwd2/Dimt1/Trmt44/Mrm1/Henmt1/Dus1l/Pus7/Mettl3/Rbm15b/Alkbh3/Thumpd3/Osgep/Trmt10a/Nsun4/Rpusd2/Larp7/Mtfmt/Mettl2/Alkbh8/Elp4/Osgepl1/Dus3l/Dtwd1/Pus7l/Tfb1m/Trub2/Rpusd4/Tgs1/Dalrd3/Qtrt2/Dph3/Trmt1l/Mettl15/Hnrnpab/Mettl16/Fto/Alkbh5/Tfb2m/Zc3h13/Dkc1/Trmt2b/Mettl14/Tprkb/Nsun6
GOBP_PROTEIN_TRIMERIZATION	16	0.781555	2.35879	7.4563e-05	0.00679038	Pnpt1/Sigmar1/Cd74/Alox5ap
GOBP_REGULATION_OF_T_CELL_PROLIFERATION	183	0.401843	2.05445	7.83496e-05	0.00701429	Sdc4/Il15/Lgals9/H2-Aa/Sh3rf1/Lmo1/Mapk8ip1/Prkar1a/Ccl5/Cd244a/Tnfsf13b/Il20rb/Cd86/Pnp/Zap70/Carmil2/Ccr2/Spn/Ptpn6/Pde5a/Slc4a1/Ptprc/Cd24a/Tfrc/Gpnmb/Coro1a/Ihh/Cd44/Cd80/Syk/Ripk2/Il1b/Blm/Cd274/Slamf1/Nckap1l/Cd1d1/Vcam1/Tmem131l/Vtcn1/Tnfrsf1b/Tspan32/Cd276/Clec4g/Itgal/Rac2/Tnfrsf21/Il4/Ager/Casp3/Laptm5/Cblb/Nck2/Ptpn22/Cebpb/Clec2i/Selenok/Slc7a1/Aif1/Vsir/Il27ra/Bid/Prkcq/Btn1a1/Jak3/I…
GOBP_POSITIVE_REGULATION_OF_DEFENSE_RESPONSE	275	0.364863	1.95973	7.99819e-05	0.00704108	Tlr4/Lgals9/Fcgr1/Ifi35/Pvr/Ifi204/Camk2n1/Ptger4/Nfkbia/Ifi203/Pik3cg/Trem2/Irf7/Sin3a/Med1/Ccl5/Ccr5/Nmi/Mmrn2/Ctsc/Stap1/Ets1/Cd74/Nfkbiz/Kars/Ccr2/Snca/Pde5a/Alox5ap/Trim30d/Irgm1/Klk7/Cd47/Fcer1g/Ctss/Cd24a/Nupr1/Irf3/Ripk1/Trpv4/Lbp/Nlrp6/Tlr2/Trim56/Plcg2/Emilin1/Cnr1/Syk/Ripk2/Il1b/Trim30a/Npy5r/Nono/Fcgr3/Trim6/Cebpa/Polr3c/Polr3d/Cyba/Tyrobp/Masp2/Ighg1/Ifi207/Fem1a/Mmp8/Grpr/Cdk19/Cxcl…
GOBP_REGULATION_OF_RESPONSE_TO_BIOTIC_STIMULUS	338	0.341103	1.90585	8.94997e-05	0.0077498	Prdx2/Il15/Tlr4/Lgals9/Ifi35/Pvr/Ifi204/Apobec3/Smpdl3b/Rnf125/Mapkbp1/Ifi203/Trem2/Irf7/Sin3a/Med1/Ccl5/Dusp10/Ly86/Nmi/Stat1/Mmrn2/Tnfaip3/Myo1f/Pik3r6/Cd74/Tap2/Klrb1b/Spn/Trim30d/Irgm1/Klk7/Tyro3/Drd2/Adar/Cd24a/Irf3/Ddx60/Trim44/Klrb1f/Eif2ak4/Lbp/Casp8/Nop53/Tlr2/Trim56/Plcg2/Emilin1/Serpinb9/Trim21/Syk/Ripk2/Il1b/Tap1/Trim30a/Parp14/Cd274/Nono/Stat2/Zdhhc11/Mif/Trim6/Polr3c/Polr3d/Cyba/Tyr…
GOBP_NEGATIVE_REGULATION_OF_PROTEIN_KINASE_B_SIGNALING	42	0.600279	2.33468	0.000100596	0.00822147	Mtm1/Otud3/Klf4/Drd2/Lemd2/Nop53/Cib1/Sh2b3
GOBP_ANTIGEN_PROCESSING_AND_PRESENTATION_OF_EXOGENOUS_PEPTIDE_ANTIGEN_VIA_MHC_CLASS_I	11	0.828084	2.25951	0.000101173	0.00822147	Fcgr1/H2-K1/Clec4a3/Clec4b1/Fcer1g/Clec4a2/Mfsd6/Tap1/Fcgr3/Tapbp
GOBP_REGULATION_OF_LYMPHOCYTE_DIFFERENTIATION	209	0.388822	2.02421	9.91079e-05	0.00822147	Prdx2/Il15/Lgals9/H2-Aa/Sh3rf1/H2-DMa/Zeb1/Runx1/Bad/Actb/Hmgb3/Dusp10/Cbfb/Nrarp/Pnp/Zap70/Pik3r6/Rhoa/Cd74/Nfkbiz/Gli3/Carmil2/Ccr2/Ptpn6/Smarce1/Prelid1/Ptprc/Itpkb/Il2rg/Lef1/Pck1/Cd24a/Axl/Rara/Malt1/Cd83/Ikzf3/Ihh/Cd44/Sh2b3/Syk/Adrm1/H2-Oa/Ripk2/Runx3/Sfrp1/Nckap1l/Braf/Cd1d1/Tmem131l/Il4ra/Rhoh/Clec4g/Hlx/Il4/Smarcc1/Zfp608/Smarcd1/Tbx21/Slamf8/Gimap5/Hspb1/Tespa1/Smarcb1/Smarcd2/Vsir/Jak…
GOBP_TRNA_METABOLIC_PROCESS	165	-0.353819	-1.80058	0.000100929	0.00822147	Trpt1/2210016F16Rik/Tsen15/Exosc10/Qrsl1/Ptcd1/Rtcb/Elac1/Pus3/Elp3/Lcmt2/Elp6/Thg1l/Tyw1/Trit1/Bcdin3d/Dtwd2/Trmt44/Adat1/Ssb/Dus1l/Pus7/Rpp40/Mars2/Thumpd3/Pop5/Trmt11/Osgep/Trmt10a/Gatb/Nsun4/Mtfmt/Farsb/Dtd2/Mettl2/Alkbh8/Elp4/Osgepl1/Dus3l/Dtwd1/Cars/Rpp30/Trub2/Mars1/Rpusd4/Dalrd3/Qtrt2/Dph3/Trmt1l/Dtd1/Lars2/Grsf1/Cars2/Pop1/Hars2/Lars/Iars/Rpp14/Qars/Tsen2/Rpp21/Iars2/Tars2/Yars2/Dars2/El…
GOBP_POSITIVE_REGULATION_OF_ADAPTIVE_IMMUNE_RESPONSE	126	0.439323	2.12297	0.000106377	0.00851335	H2-D1/Fcgr1/Hmces/Pvr/H2-K1/H2-DMa/H2-Ab1/Trem2/Tnfsf13b/Pnp/Cd74/Nfkbiz/Tap2/Rsad2/Ccr2/Clcf1/Ptprc/H2-T3/B2m/Fcer1g/Cd24a/Tfrc/Malt1/Eif2ak4/Skap1/Cd44/Arid5a/Ripk2/Il1b/Msh2/Cd274/Mif/Fcgr3/Slamf1/Cd1d1/Ighg1/Cyrib/Il4/Cd40/Slc11a1/Tbx21/Gimap5/Hspa8
GOBP_POSITIVE_REGULATION_OF_INFLAMMATORY_RESPONSE	136	0.445723	2.16491	0.000108636	0.0085644	Tlr4/Fcgr1/Ifi35/Camk2n1/Ptger4/Nfkbia/Pik3cg/Trem2/Ccl5/Ccr5/Nmi/Ctsc/Stap1/Ets1/Nfkbiz/Kars/Ccr2/Snca/Pde5a/Alox5ap/Cd47/Fcer1g/Ctss/Cd24a/Nupr1/Ripk1/Trpv4/Lbp/Nlrp6/Tlr2/Plcg2/Cnr1/Il1b/Npy5r/Fcgr3/Cebpa/Ighg1/Fem1a/Mmp8/Cdk19/Zbp1/Ager/Vamp8/Nkg7
GOBP_CYTOKINE_MEDIATED_SIGNALING_PATHWAY	378	0.315646	1.79272	0.000117367	0.00911663	Il15/Klf6/Plcb1/Il10ra/Nfkbia/Bad/Trem2/Ifitm1/Irf7/Ifitm3/Med1/Ccl5/Cxcl9/Nmi/Stat1/Tnfsf13b/Il20rb/Prmt2/Stap1/Commd7/St18/Csf2ra/Cav1/Cd74/Cxcl10/Ccr2/Il22ra1/Ptpn6/Mkks/Irgm1/Naip5/Ptprc/Il2rg/Adar/Fcer1g/Cd24a/Axl/Irf3/Ripk1/Hif1a/Trim44/Ebi3/Wnk1/Tnfrsf17/Nlrp6/Ackr3/Trim56/Edn2/Cib1/Sh2b3/Syk/Ripk2/Il1b/Il31ra/Irak2/Crlf2/Oas2/Parp14/Ifitm6/Stat2/Adipor2/Trim6/Iigp1/Il1rn/Cebpa/Eda2r/Ikbkb…
GOBP_REGULATION_OF_CD8_POSITIVE_ALPHA_BETA_T_CELL_ACTIVATION	15	0.785415	2.35506	0.00012131	0.00915369	Hfe/Sh3rf1/Mapk8ip1/Runx1/Cd244a/Cbfb/Runx3/Cd274/Nckap1l/Ptpn22/Vsir
GOBP_NEGATIVE_REGULATION_OF_LEUKOCYTE_CELL_CELL_ADHESION	138	0.436676	2.12644	0.000120482	0.00915369	Prdx2/Sdc4/Lgals9/H2-Aa/Hfe/Runx1/Prkar1a/Klf4/Cbfb/Il20rb/Cd86/Nrarp/Pag1/Cd74/Gli3/Spn/Ptpn6/Pde5a/Cd24a/Cd300a/Gpnmb/Wnk1/Ihh/Cd44/Ccl28/Cd80/Runx3/Cd274/Nckap1l/Tmem131l/Il4ra/Vtcn1/Fgl1/Tspan32/Cd276/Clec4g/Hlx/Tnfrsf21/Il4/Zfp608/Casp3/Laptm5/Tbx21/Cblb/Gimap5/Hspb1/Ptpn22/Cebpb/Vsir/Lax1/Btn1a1/Jak3/Adtrp/Adam8/Il2/Itch/Dlg5/Pla2g2f/Ccl25/Lgals7/Marchf7/Il2ra/Pawr/Arg2/Tnfaip8l2/Pten/Lgals…
