# Supplementary material for: Cardiovascular changes in the NZB/W F1 mouse model of lupus nephritis
Source: Front Cardiovasc Med. 2023 Jul 24;10:1182193. doi: 10.3389/fcvm.2023.1182193 (PMC10405627; doi:10.3389/fcvm.2023.1182193)
Supplement: Supplementary file 3 [file Table3.xlsx]

## Sheet: Sheet1
Probe Set ID	Gene Symbol	logFC	AvgExpr	t	P.Val	adj.P.Val
1434278_at	Mtm1	3.22127	7.85608	70.9024	1.30866e-07	0.00590219
1452677_at	Pnpt1	2.64935	5.28603	55.2516	3.71553e-07	0.0083787
1424781_at	Reep3	4.43423	6.57073	27.1838	7.1902e-06	0.0835743
1424780_a_at	Reep3	4.7087	6.86256	26.1676	8.42739e-06	0.0835743
1434624_x_at	Rps9	3.90561	8.56111	25.5789	9.26524e-06	0.0835743
1437070_at	Cdc14b	-0.881531	7.8365	-22.0174	1.72924e-05	0.122712
1429418_at	Cdc14b	-0.85792	8.49465	-21.1729	2.03448e-05	0.122712
1421947_at	Gng12	1.00246	8.09333	20.8315	2.17666e-05	0.122712
1422804_at	Serpinb6b	1.28538	8.49296	19.2615	3.01344e-05	0.139593
1436390_a_at	Clcc1	0.979988	6.35654	19.1377	3.09511e-05	0.139593
1430979_a_at	Prdx2	0.652382	7.02722	18.0464	3.94816e-05	0.161878
1454904_at	Mtm1	3.10129	6.69603	17.6541	4.32443e-05	0.16253
1424097_at	Elovl7	-0.953018	5.18021	-16.6589	5.4981e-05	0.190746
1448793_a_at	Sdc4	1.77546	8.26368	15.5953	7.22108e-05	0.232627
1456499_at	Rnf130	-0.628186	5.16649	-14.3899	0.000100614	0.30252
1452907_at	Galc	1.4424	4.538	12.9364	0.000155861	0.439342
1457260_at	5730409E04Rik	1.31669	5.92952	12.347	0.000188684	0.495492
1437675_at	Slc8a1	2.94171	6.93377	12.2062	0.000197753	0.495492
1457666_s_at	Ifi202b	4.5367	5.17704	11.5157	0.000250872	0.507536
1453109_at	Arsk	-0.692095	5.4437	-11.4911	0.00025307	0.507536
1434833_at	Map4k2	0.897437	5.39308	11.4842	0.000253692	0.507536
1445422_at	Gm11783	-0.818287	4.88668	-11.3722	0.000264042	0.507536
1424365_at	1810037I17Rik // Gm2036	0.733024	9.6572	11.2766	0.00027328	0.507536
1428230_at	Prkd3	0.987727	6.99396	11.0752	0.000294103	0.507536
1444092_at	Zfp939	0.934882	5.12066	11.0252	0.000299563	0.507536
1423748_at	Pdk1	-0.670164	8.42137	-10.9247	0.000310938	0.507536
1423747_a_at	Pdk1	-0.789899	9.49703	-10.9143	0.000312148	0.507536
1417765_a_at	Amy1	-1.41239	6.47486	-10.8891	0.000315093	0.507536
1452461_a_at	Gnptab	0.919556	6.04523	10.707	0.000337456	0.508151
1447783_x_at	Slc25a39	1.47849	6.7737	10.6711	0.000342102	0.508151
1443353_at	NA	0.39563	3.81447	10.6167	0.000349275	0.508151
1434442_at	Stbd1	-3.13639	4.48243	-10.4405	0.000373828	0.519683
1426471_at	Zfp52	-0.941056	8.24891	-10.3094	0.000393486	0.519683
1431054_at	Lsm6	0.695893	7.84433	10.2851	0.000397273	0.519683
1421551_s_at	Ifi202b	4.17564	5.49557	10.1799	0.000414174	0.519683
1459089_at	Gm13871 // Gm11758 // Gm11757 // Gm11756	1.05207	5.75228	10.176	0.000414815	0.519683
1439117_at	Clmn	-0.617341	4.94303	-9.96088	0.000452298	0.551327
1417049_at	Rhd	-1.05226	7.2285	-9.8868	0.000466163	0.553274
1440792_x_at	Sigmar1	0.329278	3.14258	9.5416	0.000538103	0.607564
1456097_a_at	Itgb3bp	-0.518713	4.37828	-9.52827	0.000541145	0.607564
1424093_x_at	Cd151	-0.39777	10.6104	-9.44594	0.000560412	0.607564
1428519_at	Cmss1	1.58633	7.56089	9.39632	0.000572433	0.607564
1429097_at	Rnf150	0.482682	7.0756	9.3687	0.000579261	0.607564
1452544_x_at	H2-D1	4.31614	7.5411	9.2882	0.000599741	0.608004
1435836_at	Pdk1	-0.730209	10.091	-9.25757	0.000607768	0.608004
1439780_at	Rpl7l1	0.701767	3.74513	9.21137	0.000620123	0.608004
1455016_at	Prpf38b	-0.474833	5.30397	-9.06532	0.000661271	0.634553
1440890_a_at	Zfp809	-0.566229	7.16514	-8.90618	0.000709998	0.667117
1438575_a_at	Kantr	-0.788873	4.71587	-8.80954	0.000741746	0.681374
1432391_at	Cep85	0.786041	6.99608	8.76956	0.000755386	0.681374
1449629_s_at	Snrpd3	0.847036	5.71467	8.7198	0.000772803	0.683415
1418900_at	Ufm1	-0.313911	5.11062	-8.60295	0.000815669	0.707452
1434441_at	Prxl2c	0.593809	8.49475	8.55818	0.000832865	0.70785
1442067_at	NA	0.388773	3.30533	8.49978	0.00085597	0.70785
1434341_x_at	Uqcr10	-1.15593	7.73977	-8.48187	0.000863213	0.70785
1456176_x_at	Slc25a39	0.524465	9.09002	8.40376	0.000895692	0.721368
1451232_at	Cd151	-0.492045	10.6944	-8.28735	0.000946935	0.744726
1455930_at	NA	-0.85893	6.4043	-8.26383	0.000957719	0.744726
1447186_at	Slc6a16	-1.88761	5.73661	-8.1536	0.00101032	0.756855
1452258_at	Phf20	-0.791275	6.07252	-8.10001	0.00103718	0.756855
1424098_at	Elovl7	-0.966086	3.89395	-8.07633	0.00104932	0.756855
1423452_at	Stk17b	0.380565	8.25863	8.04154	0.00106748	0.756855
1434340_at	Uqcr10	-1.39781	7.64701	-8.0296	0.0010738	0.756855
1451814_a_at	Htatip2	1.07918	6.79216	8.02635	0.00107553	0.756855
1430520_at	Cpne8	0.452725	4.11663	7.98723	0.00109661	0.756855
1429381_x_at	Igh-VJ558 // Igha	0.919093	6.04366	7.96724	0.00110757	0.756855
1429779_at	Ago4	1.09629	5.82205	7.86182	0.00116767	0.784332
1439761_x_at	D830026I12Rik	0.721467	3.55156	7.83673	0.00118256	0.784332
1425764_a_at	Bcat2	-0.810177	8.88239	-7.75161	0.00123483	0.794827
1427356_at	Fam89a	0.504896	4.88395	7.70915	0.00126197	0.794827
1428111_at	Slc38a4	-1.13002	5.06814	-7.70252	0.00126627	0.794827
1425841_at	Slc26a7	-0.872899	4.92704	-7.69852	0.00126888	0.794827
1416211_a_at	Ptn	-0.997596	5.65859	-7.57001	0.00135615	0.816398
1438880_at	NA	-0.383322	4.4424	-7.56119	0.00136241	0.816398
1425614_x_at	H2-D1	3.3567	7.69703	7.54488	0.00137407	0.816398
1455914_at	AI987944	0.665548	5.70811	7.54259	0.00137572	0.816398
1421144_at	Rpgrip1	-0.663202	7.83043	-7.40163	0.00148193	0.860712
1446305_at	NA	0.339645	3.7227	7.35634	0.00151817	0.860712
1452876_x_at	2610044O15Rik8	-0.785427	5.39867	-7.34084	0.00153082	0.860712
1426708_at	Antxr2	0.397232	9.49328	7.33779	0.00153333	0.860712
1426558_x_at	Gm14419 // Gm14434 // Gm2026 // Gm14295 // Gm14308 // Gm14305 // Gm4724 // Gm4631 // Gm2007	-0.752823	7.9889	-7.2691	0.00159109	0.860712
1428823_at	Hddc2	0.691129	5.56377	7.26147	0.00159766	0.860712
1458480_at	Topbp1	-0.386018	2.91055	-7.25479	0.00160345	0.860712
1441228_at	Apold1	1.18824	6.99052	7.23673	0.00161922	0.860712
1422810_at	Zfp24	1.03172	6.73862	7.22503	0.00162954	0.860712
1428115_a_at	Rab2b	0.630474	3.81391	7.20636	0.00164618	0.860712
1434425_at	Tchh	-0.585479	2.70717	-7.18864	0.00166216	0.860712
1427998_at	Lsm12	0.410556	7.35342	7.16976	0.0016794	0.860712
1450899_at	Nedd1	1.07074	7.67138	7.14082	0.00170625	0.864644
1435017_at	Cisd3	-0.487369	9.03662	-7.07454	0.00176974	0.876836
1439862_at	Rorb	-1.07156	4.95095	-7.06599	0.00177814	0.876836
1420886_a_at	Xbp1	-0.895805	9.54134	-7.02946	0.00181459	0.876836
1440285_at	Ppp1r9a	-0.498161	5.45252	-7.02326	0.00182085	0.876836
1426074_at	NA	0.617573	5.52111	6.96337	0.00188286	0.876836
1437307_at	Senp8	-0.827273	5.30996	-6.95096	0.00189603	0.876836
1451413_at	Cast	-0.243439	9.79512	-6.95056	0.00189645	0.876836
1436279_at	Slc26a7	-1.56222	6.80757	-6.93382	0.00191441	0.876836
1430614_at	Meak7	-0.432962	6.47302	-6.93009	0.00191843	0.876836
1417505_s_at	Il11ra1 // Il11ra2 // Gm13305	0.798777	9.18794	6.90104	0.00195016	0.876836
1421653_a_at	Igh-VJ558 // Igha	1.13156	7.29519	6.81266	0.00205068	0.876836
1444124_a_at	E330017L17Rik	0.853918	4.92278	6.80822	0.00205589	0.876836
1436786_at	Sec14l3	0.530452	4.16463	6.80086	0.00206457	0.876836
1458384_at	Bola3	-0.397034	5.36872	-6.77936	0.00209019	0.876836
1453486_a_at	Scube2	-0.783824	8.37914	-6.76217	0.00211095	0.876836
1435736_x_at	Ift27	-0.281167	5.64409	-6.73421	0.00214526	0.876836
1453208_at	Smim10l1	-0.571171	9.41372	-6.72178	0.00216073	0.876836
1424501_at	Utp6	-0.373373	7.54755	-6.63703	0.00226993	0.876836
1422046_at	Itgam	1.35016	4.53986	6.62521	0.00228568	0.876836
1458420_at	Agbl5	-0.266375	5.7052	-6.55981	0.00237534	0.876836
1427651_x_at	H2-D1	3.33906	7.49613	6.55649	0.00237999	0.876836
1447206_at	NA	0.235082	5.69249	6.55566	0.00238116	0.876836
1444182_at	Igsf23	-0.572447	4.77076	-6.55231	0.00238589	0.876836
1454843_at	Prps2	-0.312668	8.20351	-6.5522	0.00238604	0.876836
1429049_at	Nuak2	0.53216	5.4193	6.55217	0.00238608	0.876836
1426663_s_at	Slc45a3	0.337882	5.16159	6.5225	0.00242839	0.876836
1427434_at	Naip6 // Naip7	0.367743	4.56844	6.51753	0.00243558	0.876836
1455410_at	Faim2	-0.221203	3.45088	-6.47412	0.00249938	0.876836
1417298_at	Ebpl	-0.235677	6.82217	-6.47065	0.00250457	0.876836
1429821_at	Proser1	-0.257529	3.23728	-6.45893	0.00252219	0.876836
1416750_at	Sigmar1	0.58631	7.2231	6.45114	0.00253398	0.876836
1418219_at	Il15	2.02357	7.0094	6.44882	0.00253751	0.876836
1443793_x_at	Ints1	-0.395899	5.34616	-6.4468	0.00254058	0.876836
1416247_at	Dctn3	0.509903	9.49769	6.43802	0.002554	0.876836
1458678_at	Ndufab1	-0.527778	6.05368	-6.43299	0.00256173	0.876836
1423624_at	Fancl	-1.07141	7.56348	-6.4067	0.00260257	0.876836
1438519_at	NA	-0.44247	7.04021	-6.38748	0.00263293	0.876836
1460257_a_at	Mthfs // Mthfsl	0.555499	6.40288	6.38223	0.00264131	0.876836
1439847_s_at	Klf12	-0.659983	7.86033	-6.37764	0.00264864	0.876836
1456640_at	Sh3rf2	-0.828696	7.03495	-6.37634	0.00265073	0.876836
1456359_at	Ppwd1	0.699885	6.04452	6.36768	0.00266467	0.876836
1436254_at	Ube2f	-0.236974	5.36613	-6.3464	0.00269928	0.876836
1457472_at	Gigyf2	-0.591879	4.81875	-6.33143	0.00272398	0.876836
1418162_at	Tlr4	0.690083	6.80501	6.29563	0.00278414	0.876836
1437911_at	Zfp944	-0.548529	4.90389	-6.28036	0.00281029	0.876836
1426729_at	Fam131a	-0.247315	5.70757	-6.28033	0.00281035	0.876836
1428502_at	Actr6	-0.555904	7.65318	-6.2629	0.00284057	0.876836
1421217_a_at	Lgals9	0.33716	7.95228	6.25659	0.0028516	0.876836
1445385_at	NA	-0.793114	4.79647	-6.25453	0.00285522	0.876836
1422591_at	Eloa	0.762495	6.29927	6.24175	0.00287776	0.876836
1457673_at	NA	0.537828	4.8683	6.21614	0.00292362	0.876836
1441891_x_at	Elovl7	-0.607164	3.71584	-6.1917	0.0029682	0.876836
1423154_at	NA	-0.493337	4.93065	-6.18718	0.00297654	0.876836
1436107_at	Lsm8	-0.456363	2.98677	-6.17225	0.00300428	0.876836
1423666_s_at	Rpl5	-0.294891	7.1907	-6.16479	0.00301825	0.876836
1429298_at	Ddah1	1.38608	6.74121	6.15755	0.00303189	0.876836
1452431_s_at	H2-Aa	2.44197	7.70767	6.13969	0.00306586	0.876836
1416443_a_at	Sae1	0.320088	8.31709	6.10121	0.00314065	0.876836
1451566_at	Zfp810	-0.353903	5.91805	-6.09042	0.00316202	0.876836
1433508_at	Klf6	0.571723	8.46911	6.08153	0.00317976	0.876836
1434641_x_at	Sez6l2	0.924144	5.31894	6.07855	0.00318574	0.876836
1430077_at	Srsf11	0.217796	4.59623	6.03632	0.00327187	0.876836
1436625_at	Fcgr1	0.518363	5.24649	6.03495	0.00327471	0.876836
1447026_at	NA	-0.367632	2.89891	-6.02799	0.00328919	0.876836
1415926_at	Nup62	0.368951	7.10631	6.02744	0.00329033	0.876836
1442916_at	NA	-1.01586	4.47358	-6.0146	0.00331727	0.876836
1443219_at	Sgcd	-0.743927	9.31747	-6.00124	0.00334557	0.876836
1428693_at	2610044O15Rik8	-0.630916	5.81718	-5.9998	0.00334864	0.876836
1432352_at	Ccny	0.375651	4.82398	5.9991	0.00335013	0.876836
1437549_at	2810408I11Rik	0.330815	3.57745	5.99361	0.00336188	0.876836
1426887_at	Nudt11 // Nudt10	-0.225401	4.30663	-5.95223	0.00345197	0.876836
1438030_at	Rasgrp3	0.417585	8.2548	5.94431	0.00346954	0.876836
1455972_x_at	Hadh	0.500782	12.8871	5.93157	0.00349804	0.876836
1424638_at	Cdkn1a	0.95322	8.51697	5.92325	0.00351682	0.876836
1426607_at	Tmem267	-0.530904	7.31911	-5.91066	0.00354545	0.876836
1452262_at	Grpel2	0.677707	6.57275	5.91041	0.00354602	0.876836
1458629_at	NA	2.21939	6.59316	5.90818	0.00355113	0.876836
1417680_at	Kcna5	0.487157	8.51142	5.89267	0.00358685	0.876836
1433449_at	Snx32	-0.423229	4.56102	-5.89092	0.00359091	0.876836
1441923_s_at	Edn3	-0.536428	5.43164	-5.88349	0.00360822	0.876836
1424617_at	Ifi35	0.641498	7.84301	5.87247	0.00363406	0.876836
1441304_at	Rpl31 // Rpl31-ps10 // Rpl31-ps12 // Rpl31-ps17	2.77801	6.15513	5.86551	0.0036505	0.876836
1448786_at	Plbd1	-0.744985	8.47192	-5.8535	0.00367907	0.876836
1425763_x_at	Igh-VJ558 // Igha	1.31072	6.82961	5.83212	0.00373062	0.876836
1434328_at	Rpl15	-0.539401	9.4378	-5.82675	0.00374371	0.876836
1431035_at	Daam1	0.936774	7.02054	5.80305	0.00380212	0.876836
1437110_at	Resf1	-0.419727	8.29294	-5.79827	0.00381404	0.876836
1455961_at	Mme	-1.05055	5.8334	-5.79786	0.00381505	0.876836
1430135_at	Gm38426 // Dnase2a	-0.922996	4.97947	-5.77568	0.00387096	0.876836
1423786_at	Hmces	0.302974	6.27964	5.77053	0.0038841	0.876836
1447894_x_at	Vps52	-0.464881	4.42701	-5.76325	0.00390274	0.876836
1435384_at	Ube2n	-0.545535	6.19756	-5.75812	0.00391594	0.876836
1436681_x_at	Sf3b6	-0.206318	8.28329	-5.75727	0.00391813	0.876836
1446029_at	Tanc1	0.254963	3.26279	5.75591	0.00392165	0.876836
1423233_at	Cebpd	0.684794	9.24819	5.73873	0.00396633	0.876836
1456072_at	Ppp1r9a	-0.646615	6.09473	-5.73465	0.00397704	0.876836
1456885_at	Septin8	0.624213	6.33564	5.71263	0.00403541	0.876836
1453812_at	Jakmip2	-0.220519	2.75594	-5.70117	0.00406621	0.876836
1421285_at	Pik3ap1	0.30924	4.53479	5.6753	0.00413678	0.876836
1435697_a_at	Cytip	1.22324	5.80403	5.67523	0.00413697	0.876836
1459629_at	NA	-0.212265	2.23741	-5.66192	0.00417388	0.876836
1417676_a_at	Ptpro	0.297165	6.30299	5.65637	0.00418936	0.876836
1418266_at	Alox12b	0.304923	3.28679	5.65023	0.00420661	0.876836
1453048_at	Nhlrc2	-0.249045	7.48092	-5.6393	0.0042375	0.876836
1437846_x_at	Bace2	0.360146	5.11867	5.62198	0.004287	0.876836
1435716_x_at	Snrpn // Snurf	-1.07317	10.0263	-5.61612	0.00430389	0.876836
1416895_at	Efna1	-0.395564	7.4095	-5.5795	0.00441141	0.876836
1456085_x_at	Cd151	-0.317198	12.1575	-5.57161	0.004435	0.876836
1427085_at	Rpp25l	0.597299	7.91792	5.56698	0.00444891	0.876836
1455337_at	Fgd4	-0.358107	7.87144	-5.56541	0.00445367	0.876836
1458107_at	NA	0.204655	4.21546	5.55828	0.00447521	0.876836
1451277_at	Zadh2	-0.267054	9.89828	-5.53023	0.00456126	0.876836
1421679_a_at	Cdkn1a	0.893833	7.70935	5.52965	0.00456306	0.876836
1417741_at	Pygl	-0.569005	7.60643	-5.52851	0.00456661	0.876836
1422011_s_at	Xlr // 3830403N18Rik	-0.69244	3.49458	-5.52553	0.00457589	0.876836
1436731_at	Zfp385b	0.57807	6.78269	5.51926	0.00459545	0.876836
1455503_at	Zfp85 // Zfp273	-0.340858	4.59147	-5.51473	0.00460969	0.876836
1460318_at	Csrp3	0.339228	12.9221	5.51185	0.00461875	0.876836
1449859_at	Golt1b	-0.653624	4.73185	-5.5098	0.0046252	0.876836
1452986_at	Hgd	0.233948	4.18752	5.50763	0.00463207	0.876836
1428475_at	Llph	-0.440377	7.49305	-5.50546	0.00463893	0.876836
1448865_at	Hsd17b7	0.237683	5.73247	5.47517	0.0047361	0.876836
1438691_at	Zzef1	-0.931467	7.30203	-5.46257	0.00477724	0.876836
1430021_a_at	Sae1	0.219234	7.74121	5.45889	0.00478936	0.876836
1417087_at	Glg1	0.435283	9.01452	5.44482	0.00483594	0.876836
1458862_at	C78704	0.227121	3.15911	5.44403	0.00483859	0.876836
1455087_at	Snhg14	-1.60922	5.53218	-5.43011	0.00488526	0.876836
1436533_at	Ro60	-0.567084	7.27541	-5.42236	0.00491146	0.876836
1451386_at	Blvrb	-0.396588	7.43288	-5.41699	0.00492973	0.876836
1449376_at	Nicn1	-0.469159	7.42765	-5.40666	0.00496512	0.876836
1442586_at	Socs2	0.450524	5.94607	5.38008	0.00505757	0.876836
1458985_at	Fry	0.482299	5.00026	5.37579	0.0050727	0.876836
1418148_at	Abhd1	1.99726	5.58853	5.37073	0.00509059	0.876836
1436566_at	Rab40b	-0.732544	4.92614	-5.36925	0.00509584	0.876836
1418956_at	Tssk6	0.300428	4.10817	5.3675	0.00510206	0.876836
1439511_at	Cdk7	-0.68325	6.04693	-5.35918	0.00513175	0.876836
1437987_at	Arhgap5	-0.940905	5.89472	-5.35361	0.00515172	0.876836
1452426_x_at	NA	1.41458	7.78842	5.35324	0.00515305	0.876836
1420444_at	Slc22a3	-0.565914	6.1565	-5.3521	0.00515716	0.876836
1453131_at	Cd300lg	-0.429277	6.93832	-5.35157	0.00515906	0.876836
1430529_at	Csnk1a1	-0.452349	7.20598	-5.34375	0.00518734	0.876836
1460628_at	Eme2	-0.596288	4.08984	-5.33749	0.0052101	0.876836
1433587_at	Rgmb	-0.488878	5.25085	-5.3362	0.00521481	0.876836
1430053_a_at	Ola1	-1.03573	7.69474	-5.33458	0.00522073	0.876836
1428604_at	Zfp979	-0.87671	6.08895	-5.3326	0.00522798	0.876836
1451527_at	Pcolce2	-0.41228	8.97213	-5.31457	0.0052945	0.876836
1449910_at	Gm14296 // 2210418O10Rik	-0.622463	4.45224	-5.30727	0.00532171	0.876836
1451449_at	Erlec1	-0.355096	8.71116	-5.28829	0.0053933	0.876836
1429588_at	Resf1	-0.342911	8.00466	-5.28227	0.00541624	0.876836
1421928_at	Epha4	-0.575113	8.41874	-5.28168	0.0054185	0.876836
1433831_at	Dcaf17	0.621197	4.62715	5.26619	0.00547813	0.876836
1450767_at	Nedd9	0.462895	5.89273	5.26587	0.00547936	0.876836
1460032_at	NA	0.294564	5.79991	5.24801	0.00554911	0.876836
1452349_x_at	Ifi205 // Ifi211	-0.82255	9.6735	-5.24315	0.00556826	0.876836
1436382_at	Zbtb12	0.368332	4.61631	5.23211	0.00561212	0.876836
1421040_a_at	Gsta2	-2.02059	5.6158	-5.23193	0.00561284	0.876836
1437078_at	Vps52	-0.265393	6.01296	-5.21572	0.00567795	0.876836
1442710_at	NA	0.725969	7.7172	5.21409	0.00568457	0.876836
1422522_at	Fxr2	0.394614	7.63712	5.18757	0.00579325	0.876836
1449143_at	Rtp4	0.188785	3.29473	5.16664	0.0058808	0.876836
1452078_a_at	Slc11a2	0.246412	5.51675	5.16489	0.00588822	0.876836
1455807_at	Tspyl5	-0.229299	5.60079	-5.15813	0.00591688	0.876836
1457250_x_at	NA	0.345409	5.35078	5.15674	0.0059228	0.876836
1423305_at	Extl1	-0.260326	6.96207	-5.15099	0.00594731	0.876836
1459602_at	Septin11	0.290596	3.79753	5.1369	0.00600801	0.876836
1451542_at	Ssbp2	-0.73109	6.59246	-5.1367	0.00600887	0.876836
1450417_a_at	Rps20	-0.44791	3.19463	-5.1315	0.00603142	0.876836
1454815_at	Sertad2	-0.325849	8.70891	-5.13141	0.00603184	0.876836
1447854_s_at	H2bc21	-0.236213	5.94404	-5.12858	0.00604417	0.876836
1459718_x_at	Klf6	0.380362	4.28977	5.12526	0.00605867	0.876836
1455680_at	Kpna4	-0.381237	7.45781	-5.11754	0.00609256	0.876836
1449363_at	Atf3	0.708221	7.34907	5.10225	0.00616038	0.876836
1423739_x_at	Aplp2	-0.228313	11.3062	-5.09902	0.00617483	0.876836
1423878_at	Gypc	-0.224889	7.43912	-5.08958	0.00621728	0.876836
1436703_x_at	Snapc2	-0.290616	9.12998	-5.08832	0.006223	0.876836
1440424_at	Tnnt2	1.15549	6.7849	5.08055	0.00625822	0.876836
1433646_at	Mrps27	-0.438468	7.39457	-5.0782	0.00626893	0.876836
1417208_at	Amacr	-0.737825	8.13041	-5.06401	0.00633404	0.876836
1439595_at	NA	-0.172842	2.63465	-5.06131	0.00634654	0.876836
1450473_at	Pcdh12	0.423343	4.37828	5.05857	0.00635924	0.876836
1417714_x_at	Hba-a1 // Hba-a2	2.10746	12.222	5.05338	0.00638337	0.876836
1452160_at	Tiparp	-0.662621	7.23886	-5.05128	0.00639314	0.876836
1440381_at	Riok2	-0.431694	5.55897	-5.04686	0.00641383	0.876836
1456577_x_at	Pitrm1	-0.337113	6.47159	-5.04321	0.006431	0.876836
1418687_at	Arc	-0.77057	5.93077	-5.04081	0.0064423	0.876836
1421561_at	Bhlhe23	-0.178457	3.13656	-5.03793	0.00645587	0.876836
1417619_at	Gadd45gip1	0.639942	7.37563	5.03431	0.00647302	0.876836
1437230_at	Kcna1	-0.503645	5.55194	-5.02884	0.00649902	0.876836
1439563_at	Zfp3	-0.291457	5.82654	-5.01855	0.00654825	0.876836
1455117_at	Mcm9	-0.382993	4.49492	-5.01416	0.00656937	0.876836
1419700_a_at	Prom1	1.03254	6.05545	5.01294	0.00657528	0.876836
1446286_at	NA	-0.236226	3.01643	-4.99567	0.00665936	0.876836
1452983_at	Cep57	-0.328775	5.87142	-4.98682	0.00670296	0.876836
1443378_s_at	Adam1a	0.200413	4.55374	4.97112	0.00678113	0.876836
1422818_at	Nedd9	0.469947	8.20541	4.96793	0.00679715	0.876836
1434985_a_at	Eif4a1	0.309697	9.93049	4.95846	0.00684497	0.876836
1451296_x_at	Pabpc4	0.188121	10.767	4.95032	0.00688639	0.876836
1455472_at	Vezt	-0.205269	5.01638	-4.94841	0.00689617	0.876836
1456216_at	NA	-0.506075	8.59661	-4.94485	0.0069144	0.876836
1440940_at	Cacnb1	0.338947	4.54568	4.93903	0.00694437	0.876836
1446204_at	NA	0.216086	3.67181	4.92216	0.00703209	0.876836
1438291_x_at	NA	-0.255302	8.85227	-4.92138	0.00703616	0.876836
1424493_s_at	Ugt3a1	0.34536	3.87211	4.90992	0.00709652	0.876836
1448819_at	Eif2s2	-0.417443	7.82559	-4.90791	0.0071072	0.876836
1455270_at	Adam11	0.292196	5.00552	4.90447	0.00712551	0.876836
1417840_at	Cep19	0.267534	7.1979	4.89641	0.00716852	0.876836
1424117_at	Wdr83os	-0.310154	8.36335	-4.89341	0.00718466	0.876836
1436331_at	Vps13d	-0.402283	6.92702	-4.89239	0.00719014	0.876836
1423255_at	Atp6v1g1	0.44505	10.1436	4.89202	0.00719214	0.876836
1431514_at	5730453C05Rik	-0.407541	4.14772	-4.88153	0.00724884	0.876836
1418444_a_at	Gde1	-0.373301	8.51662	-4.88127	0.0072503	0.876836
1426961_at	Phf20	-0.29914	7.99844	-4.87797	0.00726822	0.876836
1425050_at	Isoc1	-0.426837	8.14462	-4.86161	0.00735809	0.876836
1437705_at	Zfp551	-0.265853	5.12206	-4.85921	0.00737139	0.876836
1448359_a_at	Higd1a	-0.657582	6.59301	-4.85449	0.00739765	0.876836
1457915_at	Etfbkmt	-0.36903	5.62007	-4.84411	0.00745568	0.876836
1439068_at	Erap1	0.704456	5.62389	4.82532	0.00756225	0.876836
1460458_at	Crispld2	-0.585064	8.48653	-4.8222	0.00758012	0.876836
1453487_at	Dhdh	0.447835	6.42127	4.81718	0.00760896	0.876836
1416411_at	Gstm2	0.876502	8.70794	4.81579	0.00761696	0.876836
1438183_x_at	Sord	-0.455053	8.61991	-4.81302	0.00763301	0.876836
1451995_at	Taf11	-0.231108	6.44033	-4.8104	0.00764814	0.876836
1439350_s_at	Pigu	-0.289603	7.99972	-4.80541	0.00767716	0.876836
1458319_at	Wls	-0.271847	2.59313	-4.80465	0.00768157	0.876836
1425835_a_at	Bbx	-0.332974	6.57622	-4.78769	0.00778121	0.876836
1460434_at	Fundc2	-0.54257	9.13388	-4.78668	0.00778718	0.876836
1426753_at	Jade1	-0.894905	7.26634	-4.78622	0.00778988	0.876836
1431921_a_at	Stag1	-0.213823	7.37594	-4.7843	0.0078013	0.876836
1434802_s_at	Ntf3	-0.292292	5.373	-4.78299	0.00780909	0.876836
1437670_x_at	Cd151	-0.353308	10.5785	-4.78288	0.00780974	0.876836
1423648_at	Pdia6	0.253577	9.53456	4.78244	0.00781232	0.876836
1444755_at	Mad1l1	-0.162615	3.13023	-4.77628	0.00784904	0.876836
1449648_s_at	Polr1c	0.568871	7.01238	4.77573	0.00785238	0.876836
1418282_x_at	Serpina1b	0.988954	3.68655	4.77474	0.0078583	0.876836
1428501_at	Cstpp1	0.532276	5.74551	4.76944	0.00789009	0.876836
1443910_at	Zswim9	0.28093	3.35953	4.76852	0.00789564	0.876836
1416776_at	Crym	0.298156	2.9941	4.76488	0.00791762	0.876836
1435361_at	Sema3g	0.270626	6.97921	4.76381	0.00792411	0.876836
1425933_a_at	Nt5c2	0.237134	7.70137	4.76316	0.00792802	0.876836
1452806_at	Tlcd3b	0.253023	3.80807	4.7602	0.00794597	0.876836
1434909_at	Rragd	-0.381405	10.4794	-4.76007	0.00794677	0.876836
1436756_x_at	Hadh	0.478366	5.82482	4.75864	0.00795546	0.876836
1430088_at	Zfp619	0.465378	3.99689	4.7575	0.00796236	0.876836
1438980_x_at	Pm20d1	-0.866771	6.5418	-4.75148	0.00799913	0.876836
1435493_at	Dsp	0.183014	12.4056	4.74903	0.00801411	0.876836
1452453_a_at	Camk2a	-0.357275	3.45908	-4.74757	0.00802308	0.876836
1417769_at	Psmc6	-0.271805	6.34247	-4.73805	0.0080818	0.876836
1458318_at	3110047M12Rik	0.269377	2.25848	4.73779	0.00808338	0.876836
1448443_at	Serpini1	0.426619	6.0198	4.73396	0.00810718	0.876836
1451085_at	C030006K11Rik // Lrrc24	-0.324531	7.09605	-4.73324	0.00811165	0.876836
1436274_at	Mrap2	-1.55639	5.31836	-4.73077	0.00812704	0.876836
1434299_x_at	Ift27	-0.452665	6.73155	-4.73027	0.00813015	0.876836
1457682_at	Arhgap42	-0.23794	6.30738	-4.72213	0.00818117	0.876836
1422645_at	Hfe	0.711775	7.79889	4.71495	0.00822644	0.876836
1423693_at	Cela1	-0.325692	5.384	-4.69816	0.00833351	0.876836
1424166_at	Msh3	-0.301319	5.61872	-4.6967	0.00834295	0.876836
1453003_at	Sorl1	0.903945	6.49291	4.68594	0.00841255	0.876836
1428275_at	Abhd13	0.310939	6.33755	4.67682	0.00847209	0.876836
1416929_at	Rbm12	-0.311681	3.97001	-4.67637	0.00847503	0.876836
1423415_at	Gpr83	-0.207136	4.43438	-4.67447	0.00848747	0.876836
1427528_a_at	Epha7	-0.361789	3.99133	-4.66753	0.00853323	0.876836
1436062_at	Arcn1	0.423548	7.62716	4.65574	0.00861164	0.876836
1459967_at	NA	0.159635	3.84319	4.65243	0.00863384	0.876836
1427891_at	Gimap6	0.397485	7.78978	4.64938	0.00865433	0.876836
1441434_at	Zfp788	0.192748	2.77417	4.64686	0.00867128	0.876836
1429890_at	A930007D18Rik	-0.331743	3.83271	-4.64384	0.00869171	0.876836
1425745_a_at	Tacc2	-0.810588	10.4752	-4.64171	0.00870611	0.876836
1457211_at	Gls	-0.416199	2.90817	-4.64028	0.0087158	0.876836
1459801_at	B3galt5	0.659487	6.36546	4.63736	0.00873566	0.876836
1417770_s_at	Psmc6	-0.225653	8.88131	-4.63505	0.00875135	0.876836
1453500_at	Cyp2u1	-0.450904	5.38197	-4.63321	0.00876396	0.876836
1451751_at	Ddit4l	-0.416454	4.55536	-4.63184	0.00877326	0.876836
1448361_at	Ttc3	-0.354808	9.64835	-4.62484	0.00882129	0.876836
1448338_at	Cpq	-0.191442	2.54281	-4.61999	0.00885481	0.876836
1421271_at	Sh3rf1	0.357213	4.80736	4.61972	0.00885667	0.876836
1460336_at	Ppargc1a	-0.865657	9.47749	-4.61812	0.0088677	0.876836
1446568_at	NA	0.433101	3.08074	4.61612	0.00888157	0.876836
1455544_at	Zranb3	-0.375158	5.18313	-4.61548	0.008886	0.876836
1416481_s_at	Higd1a	-0.672018	8.59725	-4.61411	0.00889553	0.876836
1425748_at	Diras1	0.190093	3.40548	4.61052	0.00892052	0.876836
1446220_at	Ntn5	0.185691	5.21186	4.60791	0.00893881	0.876836
1457458_at	Zc3h4	-0.735986	4.83198	-4.60731	0.00894296	0.876836
1420284_at	Gpank1	0.355407	6.61104	4.60475	0.0089609	0.876836
1433272_at	A430110A21Rik	0.318292	4.60414	4.60428	0.00896423	0.876836
1439471_at	NA	-0.254357	3.60168	-4.592	0.00905091	0.876836
1435335_a_at	Gnptab	0.712125	7.3825	4.59038	0.00906243	0.876836
1451194_at	Aldob	0.718173	7.35971	4.58733	0.00908409	0.876836
1449852_a_at	Ehd4	0.231516	10.8196	4.58634	0.00909116	0.876836
1457549_at	NA	0.51259	4.27439	4.57969	0.00913875	0.876836
1421445_at	Slc26a3	-0.298908	2.49416	-4.57678	0.00915975	0.876836
1436222_at	Gas5	0.445785	4.86283	4.56795	0.00922355	0.876836
1437163_x_at	Gtf2h4	-0.237518	7.59996	-4.56627	0.00923578	0.876836
1451160_s_at	Pvr	0.391061	8.01152	4.56457	0.00924817	0.876836
1454671_at	Insig1	-0.34847	6.39497	-4.55945	0.00928554	0.876836
1448419_at	Pop4	0.282657	5.98293	4.55685	0.00930459	0.876836
1418657_at	Ino80b	-0.234065	5.53204	-4.55679	0.00930504	0.876836
1456629_at	Kank3	0.22082	7.40833	4.53292	0.00948226	0.876836
1417384_at	Entpd5	-0.525884	9.76975	-4.53283	0.00948295	0.876836
1443882_at	Slc26a2	1.00452	5.39561	4.53237	0.00948634	0.876836
1416151_at	Srsf3	-0.361118	6.9393	-4.5249	0.00954271	0.876836
1441305_at	Nedd4l	-0.435095	6.18808	-4.52246	0.00956116	0.876836
1436477_x_at	Rab2a	-0.163138	4.50923	-4.5201	0.0095791	0.876836
1440139_at	NA	-0.277591	2.8479	-4.51355	0.00962898	0.876836
1459129_at	Gm20616	0.206215	3.05178	4.50645	0.00968348	0.876836
1418892_at	Rhoj	-0.372628	9.74457	-4.50638	0.00968403	0.876836
1453377_at	Sh2d4a	0.325261	6.87423	4.50328	0.00970795	0.876836
1422538_at	Extl2	-0.644424	7.55558	-4.50292	0.0097107	0.876836
1430992_s_at	Cisd2	0.507172	7.07066	4.49943	0.00973773	0.876836
1434297_at	Nim1k	-0.343036	3.41824	-4.48791	0.00982754	0.876836
1452293_at	Snx19	-0.192062	6.51652	-4.48697	0.00983485	0.876836
1427633_a_at	Pappa	0.198448	4.6444	4.48553	0.00984621	0.876836
1455057_at	Gmps	-0.917363	6.95787	-4.4852	0.00984875	0.876836
1426896_at	Zfp24	-0.954184	6.57808	-4.48226	0.00987189	0.876836
1436348_at	Sprtn	0.396873	8.33701	4.48068	0.00988439	0.876836
1436684_a_at	Riok2	-0.484939	7.77317	-4.47717	0.00991211	0.876836
1435664_at	Zfp397	0.34767	6.07946	4.46043	0.0100457	0.876836
1425225_at	Fcgr4	1.58032	5.80029	4.45626	0.0100793	0.876836
1441999_at	NA	-0.178399	3.89129	-4.45551	0.0100854	0.876836
1439814_at	Atp8b4	0.467211	5.27145	4.45285	0.0101069	0.876836
1424892_at	Zkscan5	-0.253797	6.19236	-4.44942	0.0101348	0.876836
1452397_at	Resf1	-0.46271	4.29219	-4.44894	0.0101387	0.876836
1428332_at	Pik3ip1	-0.5598	8.64325	-4.44793	0.0101469	0.876836
1432496_at	1700122O11Rik	-0.20115	3.74441	-4.4443	0.0101765	0.876836
1458534_at	Rgs7bp	-0.472157	5.40086	-4.44208	0.0101947	0.876836
1444779_s_at	Zfp59	-0.380114	5.41162	-4.44204	0.010195	0.876836
1450534_x_at	H2-K1	0.635105	6.67828	4.43075	0.010288	0.876836
1447691_x_at	NA	-0.724244	5.12389	-4.429	0.0103025	0.876836
1419821_s_at	Idh1	-0.364372	8.54003	-4.42694	0.0103195	0.876836
1435771_at	Plcb4	0.306905	9.12444	4.42153	0.0103647	0.876836
1429185_at	Arhgef26	-0.348876	5.27151	-4.41783	0.0103956	0.876836
1427491_at	Nsun6	-0.308148	4.69486	-4.41103	0.0104528	0.876836
1419406_a_at	Bcl11a	-0.624221	5.09769	-4.41011	0.0104606	0.876836
1441973_at	Zbtb21	-0.388289	5.41126	-4.40353	0.0105163	0.876836
1456912_at	Zfp691	0.581947	7.20169	4.40068	0.0105406	0.876836
1448799_s_at	Mrps12	0.274553	8.68986	4.39801	0.0105634	0.876836
1450051_at	Atrx	-0.314388	5.5369	-4.39346	0.0106024	0.876836
1436548_at	Lyrm9	-0.480442	7.03656	-4.39043	0.0106284	0.876836
1441905_x_at	Snrpn // Snurf	0.514353	2.7225	4.38895	0.0106412	0.876836
1460196_at	Cbr1	0.48241	7.02	4.38434	0.010681	0.876836
1459872_x_at	H2-DMa	0.451373	3.9023	4.38361	0.0106873	0.876836
1436212_at	Tmem71	0.415646	7.91142	4.38056	0.0107137	0.876836
1448230_at	Usp10	-0.288249	7.37169	-4.3801	0.0107178	0.876836
1426142_a_at	Trdn	-0.20626	9.6594	-4.37768	0.0107388	0.876836
1425537_at	Ppm1a	-0.456385	8.37192	-4.37729	0.0107423	0.876836
1451977_at	Dyrk1a	0.503565	6.68058	4.37141	0.0107936	0.876836
1435355_at	Neb	1.48799	5.09513	4.36845	0.0108197	0.876836
1449901_a_at	Map3k6	0.352576	5.94751	4.36845	0.0108197	0.876836
1447243_at	BC040756	-0.282618	2.36578	-4.36802	0.0108234	0.876836
1419603_at	Ifi204	0.80212	5.38047	4.36061	0.0108889	0.876836
1441139_at	Mtr // Gm10336	-0.516665	9.17857	-4.35975	0.0108965	0.876836
1416277_a_at	Rplp1	0.279013	12.5919	4.35629	0.0109273	0.876836
1455648_at	Gm7072	-0.561146	5.81536	-4.35466	0.0109417	0.876836
1457519_at	NA	0.181058	4.40342	4.3498	0.0109852	0.876836
1427975_at	Rasl10a	-0.863065	5.30272	-4.34647	0.011015	0.876836
1439751_at	Zfp708	0.177935	4.38826	4.346	0.0110192	0.876836
1428091_at	Klhl7	-0.405718	9.18063	-4.3414	0.0110607	0.876836
1450987_a_at	Adprm	-0.306662	6.97151	-4.34097	0.0110647	0.876836
1442537_at	Cyp2u1	-0.42105	8.00029	-4.33816	0.01109	0.876836
1423085_at	Efnb3	-0.708952	8.4249	-4.32888	0.0111744	0.876836
1448147_at	Tnfrsf19	-0.667778	5.22859	-4.32873	0.0111758	0.876836
1418023_at	Naa15	-0.298073	8.45941	-4.32587	0.0112021	0.876836
1453585_at	1600010M07Rik	0.261051	5.31306	4.3214	0.0112431	0.876836
1433843_at	Hs1bp3	-0.577862	6.37068	-4.3196	0.0112597	0.876836
1417899_at	Zp3r	0.192434	2.71842	4.31921	0.0112633	0.876836
1435357_at	Rsrp1	-0.65352	6.60106	-4.31794	0.011275	0.876836
1458785_at	NA	0.292267	4.76849	4.31386	0.0113128	0.876836
1433106_at	5830438M01Rik	0.201285	3.47433	4.31303	0.0113205	0.876836
1452012_a_at	Exosc1	0.407195	6.73136	4.31182	0.0113317	0.876836
1433847_at	Strip2	-0.228248	9.62279	-4.30733	0.0113736	0.876836
1426906_at	Ifi205 // Mndal	-0.849126	8.01913	-4.30278	0.0114161	0.876836
1435656_at	Gmps	-0.271175	6.92016	-4.30106	0.0114323	0.876836
1429136_at	1700052K11Rik	-0.180691	6.54001	-4.29868	0.0114546	0.876836
1435280_at	Pde4d	-0.312168	8.44232	-4.29798	0.0114612	0.876836
1418339_at	Recql	-0.481994	5.33378	-4.29796	0.0114615	0.876836
1442119_at	AI449212	-0.736383	5.87325	-4.29598	0.0114802	0.876836
1431008_at	H2-Q8 // Gm53175 // H2-Q6	1.11991	6.19962	4.29539	0.0114857	0.876836
1429691_at	Ptprg	0.764136	7.53831	4.29225	0.0115154	0.876836
1456253_s_at	Klhl17	-0.18113	6.84326	-4.28814	0.0115545	0.876836
1449514_at	Grk5	0.298953	8.54114	4.2858	0.0115768	0.876836
1457610_at	NA	0.369649	5.29484	4.28191	0.0116139	0.876836
1427798_x_at	NA	0.711051	5.25669	4.27807	0.0116507	0.876836
1435031_at	Tmem120a	0.293676	6.47959	4.27384	0.0116915	0.876836
1434717_at	Cul3	-0.178771	8.71929	-4.26463	0.0117808	0.876836
1437388_at	Fut10	0.197526	2.90739	4.26457	0.0117813	0.876836
1426144_x_at	Trdn	-0.390429	8.67805	-4.26322	0.0117945	0.876836
1446146_at	NA	0.485311	3.66118	4.26322	0.0117945	0.876836
1420967_at	Slc25a15	-0.693202	7.13927	-4.2575	0.0118504	0.876836
1418538_at	Kdelr3	0.901147	5.4715	4.2535	0.0118897	0.876836
1447900_x_at	Entpd4 // Entpd4b	-0.332113	6.71559	-4.24926	0.0119315	0.876836
1421929_at	Epha4	-0.641528	7.3668	-4.24812	0.0119428	0.876836
1453284_at	Fam151b	0.279037	3.83821	4.24407	0.011983	0.876836
1432349_a_at	Sync	-0.620041	4.93246	-4.24159	0.0120077	0.876836
1452209_at	Pkp4	-0.425916	9.76681	-4.23805	0.0120431	0.876836
1439846_at	Klf12	-0.270171	7.12407	-4.23703	0.0120532	0.876836
1456011_x_at	Acaa1a	-0.321762	6.28985	-4.2355	0.0120686	0.876836
1433625_at	Prrc2b	0.320236	7.66484	4.23276	0.0120961	0.876836
1447820_x_at	Cpt2	-0.399956	5.13635	-4.2312	0.0121117	0.876836
1444498_at	NA	-0.771729	4.65064	-4.23052	0.0121185	0.876836
1419315_at	Slamf9	1.15197	6.68328	4.22934	0.0121305	0.876836
1429954_at	Clec4a3	1.93785	6.27797	4.22851	0.0121388	0.876836
1453565_at	Ndufab1	-0.863847	5.66139	-4.2258	0.0121662	0.876836
1452331_s_at	Qser1	-0.514838	7.56949	-4.2256	0.0121683	0.876836
1437056_x_at	Crispld2	-0.790499	9.51513	-4.22246	0.0122002	0.876836
1426962_at	Phf20	-0.26949	6.70277	-4.22132	0.0122117	0.876836
1418478_at	Lmo1	0.286271	4.91829	4.21926	0.0122326	0.876836
1436459_at	Gpr161	0.150641	3.89703	4.21789	0.0122466	0.876836
1426917_s_at	Scrn3	-0.437582	8.13559	-4.21694	0.0122563	0.876836
1420965_a_at	Enc1	0.707802	8.49703	4.21212	0.0123056	0.876836
1453005_at	Prpf31	-0.636329	6.21001	-4.20799	0.0123481	0.876836
1435945_a_at	Kcnn4	0.346296	6.14239	4.20767	0.0123514	0.876836
1439531_at	E130311K13Rik	-0.498033	7.54864	-4.2064	0.0123644	0.876836
1449851_at	Per1	0.504185	7.48193	4.20521	0.0123768	0.876836
1437662_at	Acsm5	-0.652697	3.41977	-4.20117	0.0124186	0.876836
1417314_at	Cfb	0.770936	5.48546	4.19971	0.0124337	0.876836
1439295_x_at	Zfp975	0.36685	3.80539	4.19801	0.0124515	0.876836
1447343_at	Nrp2	0.368668	4.82509	4.19539	0.0124787	0.876836
1445539_at	Pde7b	-0.54588	8.19126	-4.1919	0.0125152	0.876836
1417389_at	Gpc1	-0.678575	9.60529	-4.1904	0.012531	0.876836
1455433_at	Zfp942	-0.264495	6.3011	-4.18629	0.0125741	0.876836
1426574_a_at	Add3	-0.169358	8.21745	-4.1806	0.0126341	0.876836
1448730_at	Cpa3	-0.688316	5.44332	-4.17621	0.0126808	0.876836
1453915_a_at	Slc37a3	-0.23106	6.19627	-4.17416	0.0127025	0.876836
1454211_a_at	Shroom3	0.418631	6.54856	4.17215	0.012724	0.876836
1452667_at	Rab2b	0.219218	6.12589	4.1716	0.0127299	0.876836
1425414_at	Ppp1r16b	0.142923	4.41408	4.16621	0.0127876	0.876836
1423371_at	Pole4	-0.523746	7.2038	-4.16566	0.0127935	0.876836
1456261_at	Sh3kbp1	-0.391733	6.14195	-4.16309	0.0128212	0.876836
1424527_at	Ppp2r2d	0.187392	8.29279	4.16259	0.0128266	0.876836
1443254_at	NA	-0.276485	3.37743	-4.16068	0.0128472	0.876836
1424029_at	Tspyl4	-0.304415	8.50361	-4.15981	0.0128566	0.876836
1430744_at	Napsa	0.302712	3.70743	4.15814	0.0128747	0.876836
1449465_at	Reln	-0.431943	6.40744	-4.1564	0.0128935	0.876836
1448858_at	Ulk2	-0.274721	7.11037	-4.15489	0.0129099	0.876836
1447919_x_at	Ndufab1 // Ndufab1-ps	-0.180224	12.5377	-4.15485	0.0129103	0.876836
1436266_x_at	Cbx1	-0.276366	7.10723	-4.15439	0.0129154	0.876836
1439188_at	Cpsf6	-0.197405	2.90551	-4.1526	0.0129348	0.876836
1440125_at	Zfp729a	-0.40921	4.09133	-4.15127	0.0129492	0.876836
1433579_at	Tmem30b	0.290384	3.11273	4.14716	0.0129942	0.876836
1416770_at	Stk25	0.653479	7.39046	4.14583	0.0130088	0.876836
1417470_at	Apobec3	0.318857	5.65033	4.1449	0.013019	0.876836
1439829_at	Adcy5	-0.209341	3.3935	-4.14473	0.0130208	0.876836
1430543_at	Clip3	-0.226382	5.45983	-4.1437	0.0130322	0.876836
1424191_a_at	Tmem41a	-0.151762	7.99327	-4.14131	0.0130585	0.876836
1451368_at	Alg1	-0.402997	7.06971	-4.13976	0.0130755	0.876836
1429371_at	Zfp788	-0.562395	6.4083	-4.13637	0.013113	0.876836
1418111_at	Tmed11	0.238419	2.32936	4.13189	0.0131627	0.876836
1439406_x_at	Fars2	-0.338176	7.82326	-4.13007	0.0131829	0.876836
1419277_at	Usp48	-0.410993	4.80937	-4.12422	0.0132483	0.876836
1430041_at	Snrnp35	-0.38666	6.83564	-4.12351	0.0132562	0.876836
1436740_at	2610005L07Rik	0.637199	7.43232	4.12131	0.0132809	0.876836
1416403_at	Abcb10	0.723939	7.08652	4.11811	0.013317	0.876836
1417413_at	Cuzd1	-0.215431	4.80518	-4.1131	0.0133736	0.876836
1435043_at	Plcb1	0.435563	6.57048	4.11186	0.0133877	0.876836
1423487_at	Cript	-0.219751	3.44586	-4.10838	0.0134272	0.876836
1456600_a_at	Rnf7	0.213143	9.67389	4.098	0.0135459	0.876836
1423070_at	Rpl21	0.366148	4.52518	4.08892	0.0136509	0.876836
1453578_at	Pter	-0.484316	4.69485	-4.08591	0.0136859	0.876836
1440619_at	Mapk8ip1	0.263301	4.55525	4.08508	0.0136956	0.876836
1425682_a_at	Tprkb	-0.418453	7.08858	-4.08354	0.0137136	0.876836
1435417_at	Myorg	0.693632	6.55905	4.08225	0.0137286	0.876836
1444508_s_at	Arrdc1	0.257559	6.39143	4.08052	0.0137489	0.876836
1456563_at	NA	-0.679862	6.20327	-4.08049	0.0137492	0.876836
1417300_at	Smpdl3b	0.383769	4.28928	4.07955	0.0137602	0.876836
1429108_at	Msl2	-0.246431	6.95211	-4.07804	0.013778	0.876836
1455475_at	Abhd18	-0.450796	7.60099	-4.07671	0.0137936	0.876836
1429235_at	Galnt15	0.279648	6.36954	4.07345	0.013832	0.876836
1457309_at	AU015228	0.250707	2.56944	4.07254	0.0138427	0.876836
1451801_at	Trdn	-0.3223	11.3348	-4.07072	0.0138642	0.876836
1429331_at	4632427E13Rik	-0.764931	5.2854	-4.06252	0.0139617	0.876836
1441481_at	Mfap3l	-0.360413	3.90655	-4.06211	0.0139665	0.876836
1417189_at	Psme2	0.394483	9.676	4.06112	0.0139783	0.876836
1420263_at	NA	0.210067	3.26412	4.0592	0.0140013	0.876836
1449603_at	AI594671	0.31573	2.48703	4.05865	0.0140079	0.876836
1422478_a_at	Acss2	-0.21172	7.83829	-4.0574	0.0140229	0.876836
1455388_at	Pcmtd1	-0.198426	9.18436	-4.05674	0.0140307	0.876836
1440455_at	Camk2n1	0.418374	4.53157	4.05404	0.0140632	0.876836
1437773_x_at	Ddx17	0.279038	9.99925	4.05068	0.0141037	0.876836
1431623_at	1700023H06Rik	-0.343479	4.1769	-4.05022	0.0141093	0.876836
1456731_x_at	Polr3k	-0.17713	7.91697	-4.04706	0.0141475	0.876836
1424091_at	Zfp868	-0.441442	6.4405	-4.04465	0.0141767	0.876836
1423546_at	NA	0.30768	2.55429	4.04274	0.0141999	0.876836
1428567_at	Hspbap1	-0.13673	3.03882	-4.0424	0.0142042	0.876836
1452220_at	Dock1	0.344324	7.70544	4.0419	0.0142102	0.876836
1435751_at	Abcc9	-0.645003	9.85695	-4.03096	0.0143443	0.876836
1423393_at	Clic4	-0.317357	10.7974	-4.02862	0.014373	0.876836
1426895_at	Zfp24	-0.318033	8.204	-4.02384	0.0144322	0.876836
1445256_at	NA	0.171871	2.58388	4.02374	0.0144335	0.876836
1417474_at	Ift46	-0.211712	7.38787	-4.0204	0.014475	0.876836
1441555_at	Rabgap1	-0.187813	2.63521	-4.01446	0.0145492	0.876836
1455248_at	Ccdc127	-0.311592	7.47344	-4.01051	0.0145987	0.876836
1453609_s_at	Ccdc9	0.29601	4.84614	4.00989	0.0146066	0.876836
1428871_at	Msl1	0.205527	8.1031	4.00515	0.0146664	0.876836
1454751_at	Mettl14	-0.586824	7.31464	-4.00022	0.0147289	0.876836
1450148_at	Mcoln3	0.257146	3.45133	3.99554	0.0147885	0.876836
1415710_at	Cox18	-0.432889	7.62293	-3.99306	0.0148202	0.876836
1428978_at	2900009J20Rik // Ppm1a	-0.318295	4.7485	-3.98837	0.0148804	0.876836
1423196_at	Nedd1	1.01318	6.01116	3.9867	0.014902	0.876836
1418043_at	Abcc5	0.167143	2.73881	3.98134	0.0149713	0.876836
1421267_a_at	Cited2	-0.369328	7.39183	-3.98	0.0149886	0.876836
1454691_at	Nrxn1	-0.509949	3.99632	-3.97818	0.0150123	0.876836
1439200_x_at	Erdr1	-1.40762	6.73171	-3.9762	0.0150381	0.876836
1420672_at	Kcne1	0.687876	6.4952	3.97509	0.0150526	0.876836
1440573_at	Gm2590	-0.637646	3.9449	-3.97364	0.0150715	0.876836
1430591_at	Ddc	-0.353182	3.6272	-3.97056	0.0151118	0.876836
1444764_at	NA	-0.349369	3.49645	-3.96521	0.0151821	0.876836
1444682_at	NA	-0.437065	5.03477	-3.96504	0.0151843	0.876836
1434021_at	Emc1	0.150752	7.60667	3.9644	0.0151928	0.876836
1427638_at	Zbtb16	-0.317694	7.15754	-3.96335	0.0152066	0.876836
1444279_at	Huwe1	0.497289	4.05899	3.96223	0.0152214	0.876836
1429376_s_at	Anapc10	-0.204344	7.80247	-3.96047	0.0152447	0.876836
1456873_at	Clic5	0.271208	9.9717	3.95524	0.0153142	0.876836
1418093_a_at	Egf	-0.413054	6.1759	-3.95506	0.0153166	0.876836
1426448_at	Pja1	-0.332153	6.7618	-3.95093	0.0153717	0.876836
1421073_a_at	Ptger4	0.146534	3.00657	3.9496	0.0153895	0.876836
1438237_at	Zfp600 // Zfp980 // Rex2	0.589397	5.8964	3.94839	0.0154057	0.876836
1454666_at	Klf3	-0.321505	9.30328	-3.94653	0.0154307	0.876836
1436734_at	Plppr1	-0.165538	2.60756	-3.94338	0.0154732	0.876836
1434881_s_at	Kctd12	0.413915	7.95103	3.94091	0.0155064	0.876836
1460184_at	Hadh	0.547611	11.4197	3.93952	0.0155252	0.876836
1423278_at	Ptprk	-0.191885	6.5284	-3.9374	0.015554	0.876836
1425642_at	Cep290	-0.784502	4.4915	-3.93437	0.0155951	0.876836
1429763_at	Cnih4	-0.223676	9.31611	-3.93183	0.0156298	0.876836
1456500_at	Aph1b	-0.389607	7.56687	-3.92749	0.015689	0.876836
1417882_at	Slc39a3	0.167202	5.92389	3.92598	0.0157098	0.876836
1430700_a_at	Pla2g7	1.48955	6.0543	3.92274	0.0157544	0.876836
1428884_at	Maco1	-0.225855	8.02926	-3.92274	0.0157544	0.876836
1449025_at	Ifit3	0.944592	8.04282	3.92148	0.0157718	0.876836
1449295_at	Sap30bp	-0.17849	6.19864	-3.91923	0.0158028	0.876836
1428317_at	Fundc2	-0.369753	6.45643	-3.91868	0.0158104	0.876836
1458672_at	Gm16049	-0.132992	2.71445	-3.91604	0.015847	0.876836
1452590_a_at	Plac9	0.468278	7.53563	3.91464	0.0158664	0.876836
1420139_s_at	Krr1	-0.258871	8.48192	-3.90941	0.0159392	0.876836
1429712_at	Zfp971 // Gm14288 // Gm14305 // Gm14440 // Zfp965	-0.911868	8.21923	-3.90929	0.0159409	0.876836
1437900_at	4930523C07Rik	0.290685	7.06337	3.90848	0.0159522	0.876836
1417481_at	Ramp1	0.597841	6.14834	3.90532	0.0159964	0.876836
1426495_at	Katnbl1	0.226968	6.36058	3.90455	0.0160072	0.876836
1456295_at	B230114P17Rik	0.500567	3.45479	3.90351	0.0160219	0.876836
1433595_at	Slc35d1	0.472917	5.61062	3.90149	0.0160503	0.876836
1459606_at	Lmbr1	-0.403589	2.62012	-3.90028	0.0160673	0.876836
1442707_at	Camk2a	-0.358073	5.10813	-3.89922	0.0160823	0.876836
1424932_at	Egfr	-0.218955	5.5242	-3.89328	0.0161664	0.876836
1453210_at	5730507C01Rik	0.208238	3.32476	3.89227	0.0161807	0.876836
1424172_at	Hagh	-0.304449	8.82381	-3.89093	0.0161998	0.876836
1436595_at	Rbm34	0.229626	5.30328	3.88893	0.0162283	0.876836
1421903_at	Med29	-0.366543	6.77976	-3.88627	0.0162664	0.876836
1418240_at	Gbp2	0.451881	7.48253	3.88532	0.0162799	0.876836
1425201_a_at	Hyi	0.491708	5.09823	3.88171	0.0163318	0.876836
1454939_at	Phf20l1	-0.342561	6.31546	-3.87814	0.0163832	0.876836
1456115_at	Phf3	0.181351	3.30502	3.87797	0.0163856	0.876836
1449300_at	Cttnbp2nl	0.510933	6.2192	3.87577	0.0164173	0.876836
1460017_at	Zfp975	0.589906	3.12036	3.87514	0.0164264	0.876836
1436458_at	Sema6a	0.30295	5.25298	3.86886	0.0165177	0.876836
1415834_at	Dusp6	0.831529	7.90399	3.86637	0.0165541	0.876836
1438774_s_at	Pgm2l1	-0.481037	3.34363	-3.86414	0.0165866	0.876836
1415966_a_at	Ndufv1	0.472436	11.9413	3.86307	0.0166023	0.876836
1448891_at	Fcrls	0.219608	6.29573	3.86086	0.0166347	0.876836
1425477_x_at	H2-Ab1	1.34069	6.66011	3.85843	0.0166705	0.876836
1423046_s_at	Ncbp2	-0.215542	8.62611	-3.85337	0.0167452	0.876836
1438703_at	Ankrd26	-0.189404	5.14101	-3.84977	0.0167987	0.876836
1455584_at	Sdf4	-0.242212	7.65121	-3.84935	0.0168049	0.876836
1437179_at	Rif1	-0.391204	8.20597	-3.84197	0.016915	0.876836
1421545_a_at	Syne1	-0.325276	7.21956	-3.84116	0.0169272	0.876836
1452231_x_at	Ifi205 // Mndal	-0.819202	8.74752	-3.83927	0.0169556	0.876836
1458152_at	Etfdh	-0.230162	3.13321	-3.83756	0.0169813	0.876836
1416178_a_at	Plekhb1	-0.390071	6.16827	-3.83588	0.0170067	0.876836
1440354_at	Elovl7	-0.476722	3.0498	-3.83326	0.0170462	0.876836
1432277_at	4930565D16Rik	0.180985	4.33659	3.83273	0.0170542	0.876836
1423597_at	Atp8a1	-0.342122	7.79352	-3.83188	0.017067	0.876836
1453662_at	Dcaf8	0.234713	3.79709	3.83118	0.0170777	0.876836
1437717_x_at	2610005L07Rik	0.559656	6.48963	3.83071	0.0170848	0.876836
1419261_at	Acad8	-0.291121	6.37594	-3.83037	0.0170899	0.876836
1455194_at	Mapk8ip2	0.158936	3.02389	3.82957	0.0171021	0.876836
1434579_x_at	Ndufs8	-0.193038	12.3959	-3.82899	0.0171109	0.876836
1430109_at	NA	0.44889	4.41629	3.82683	0.0171438	0.876836
1441685_at	Plpbp	-0.336751	3.84705	-3.82518	0.0171689	0.876836
1456838_at	Lingo3	-0.320148	6.6124	-3.82262	0.0172081	0.876836
1457440_at	NA	-0.215137	5.27359	-3.82225	0.0172137	0.876836
1460218_at	Cd52	1.59322	7.12484	3.8207	0.0172374	0.876836
1450743_s_at	Syncrip	0.266278	6.9149	3.8207	0.0172375	0.876836
1457881_at	Osbpl6	-0.549414	3.53922	-3.81817	0.0172763	0.876836
1435377_at	Trappc13	-0.357916	8.07417	-3.80587	0.0174664	0.876836
1439857_at	NA	0.338506	4.76811	3.80516	0.0174776	0.876836
1455342_at	Prune2	-0.444291	8.1841	-3.80336	0.0175057	0.876836
1453024_at	Wdr37	-0.1846	4.22208	-3.80062	0.0175485	0.876836
1442055_at	NA	-0.245125	5.52668	-3.80016	0.0175557	0.876836
1429260_at	1810014B01Rik	-0.763924	4.90825	-3.80011	0.0175565	0.876836
1443733_x_at	Pold3	-0.217967	5.33257	-3.79929	0.0175692	0.876836
1434778_at	Wapl	-0.249197	7.49693	-3.79905	0.0175731	0.876836
1454008_at	Prmt3	0.716286	4.65399	3.79853	0.0175812	0.876836
1459859_x_at	Chrac1	-0.166312	9.09695	-3.7973	0.0176006	0.876836
1434380_at	Gbp7	1.39287	6.73446	3.79494	0.0176376	0.876836
1424692_at	L3hypdh	-0.952982	6.6383	-3.79295	0.017669	0.876836
1434855_at	Amdhd2	0.205918	4.90779	3.78949	0.0177238	0.876836
1429299_at	Ddah1	0.411989	3.82349	3.78565	0.0177847	0.876836
1432308_at	Bpifa3	-0.345652	4.11999	-3.7854	0.0177887	0.876836
1453434_at	1110019D14Rik	-0.634782	4.69399	-3.78398	0.0178113	0.876836
1439535_at	NA	0.380945	5.69671	3.78345	0.0178197	0.876836
1420592_a_at	Anp32e	0.48259	8.19284	3.7802	0.0178716	0.876836
1440200_at	Fam184b	0.291982	2.77746	3.77603	0.0179385	0.876836
1433672_at	Trmt2b	-0.26125	8.35438	-3.77466	0.0179605	0.876836
1449626_s_at	Acbd4	-0.316773	6.72357	-3.77248	0.0179956	0.876836
1427344_s_at	Rasd2	-0.142342	6.30588	-3.7691	0.0180502	0.876836
1423815_at	Ddx56	-0.174611	6.16561	-3.76839	0.0180618	0.876836
1420605_at	Mtag2	0.190272	4.28208	3.76823	0.0180643	0.876836
1455673_at	Alkbh2	0.269429	4.10652	3.76636	0.0180947	0.876836
1439821_at	Lrp2bp	-0.280459	3.53391	-3.76329	0.0181446	0.876836
1437808_x_at	Il10ra	0.381002	3.274	3.75821	0.0182276	0.876836
1418996_a_at	Etfrf1	-0.325071	10.3786	-3.75724	0.0182435	0.876836
1424474_a_at	Camkk2	1.06311	6.16906	3.7563	0.0182589	0.876836
1454950_at	Fam168a	0.461186	4.73748	3.75334	0.0183076	0.876836
1439464_s_at	Tex10	-0.191309	8.95035	-3.7532	0.0183098	0.876836
1433441_at	Fbxl5	-0.269205	7.9235	-3.74778	0.0183993	0.876836
1426472_at	Zfp52	-0.90294	5.77349	-3.74776	0.0183996	0.876836
1436253_at	Pex16	0.181973	4.55198	3.7466	0.0184188	0.876836
1455188_at	Ephb1	-0.935635	7.00395	-3.74355	0.0184695	0.876836
1456263_at	Notch4	0.204562	3.87273	3.74311	0.0184768	0.876836
1425598_a_at	Lyn	0.629224	6.31237	3.74148	0.018504	0.876836
1426229_s_at	Kras	-0.376724	4.30498	-3.741	0.018512	0.876836
1459372_at	Npas4	-0.159121	3.17267	-3.73804	0.0185614	0.876836
1437595_at	Tmem252	0.248863	4.4562	3.73459	0.0186192	0.876836
1427044_a_at	Amph	-0.97593	3.65572	-3.73416	0.0186265	0.876836
1418389_at	Fam220a	0.222029	7.36346	3.73125	0.0186755	0.876836
1417677_at	Opn3	0.267994	6.16822	3.7311	0.018678	0.876836
1436150_at	Fam219a	-0.203262	6.33468	-3.72866	0.0187192	0.876836
1418536_at	H2-D4 // H2-Q7 // H2-Q9	1.51962	4.42803	3.72702	0.0187469	0.876836
1418902_at	Chid1	-0.334637	6.35937	-3.71952	0.0188744	0.876836
1439757_s_at	Epha4	-0.937054	6.51753	-3.71769	0.0189057	0.876836
1431721_a_at	Proz	-0.157396	3.2497	-3.70985	0.0190404	0.876836
1437694_at	NA	-0.251834	3.48851	-3.70766	0.0190782	0.876836
1450082_s_at	Etv5	0.310533	5.22189	3.70709	0.0190879	0.876836
1442333_a_at	Scn9a	-0.25197	2.526	-3.70534	0.0191183	0.876836
1424543_at	Nck1	-0.229915	4.93805	-3.7053	0.019119	0.876836
1424525_at	Grp // Rax	0.296656	3.51928	3.70478	0.019128	0.876836
1448225_at	Gpaa1	-0.229811	7.02127	-3.70471	0.0191291	0.876836
1422432_at	Dbi	-0.355769	9.56517	-3.70193	0.0191775	0.876836
1426481_at	Klhl22	-0.152722	7.84505	-3.69402	0.0193156	0.876836
1429399_at	Rnf125	0.382517	7.48817	3.69339	0.0193266	0.876836
1415945_at	Mcm5	0.440313	3.59186	3.68383	0.0194952	0.876836
1420656_at	Abcg8	0.276749	5.53245	3.68359	0.0194996	0.876836
1444066_at	Gapvd1	-0.164293	3.58078	-3.67956	0.0195712	0.876836
1450701_a_at	Gtf2h2	-0.362247	7.27878	-3.67808	0.0195976	0.876836
1438012_at	Ppm1l	-0.228322	8.29593	-3.67792	0.0196005	0.876836
1425343_at	Hdhd3	-0.29211	6.02545	-3.67502	0.0196524	0.876836
1456717_at	NA	0.557115	2.91202	3.67386	0.019673	0.876836
1452716_at	Prxl2a	0.899896	8.51311	3.67039	0.0197353	0.876836
1426360_at	Zc3h11a // Zbed6	-0.193707	7.03784	-3.66894	0.0197616	0.876836
1436837_at	Mael	-0.214903	2.4103	-3.66892	0.0197619	0.876836
1449051_at	Ppara	-0.639758	9.58493	-3.66422	0.0198469	0.876836
1457184_at	NA	-0.359383	4.56362	-3.66399	0.0198509	0.876836
1426435_at	Tmem135	-0.360517	8.24891	-3.66278	0.0198729	0.876836
1458375_at	Klhl32	-0.343378	3.43079	-3.65868	0.0199475	0.876836
1431446_at	Plekhd1os	0.563763	4.6216	3.65856	0.0199496	0.876836
1428803_at	Acot6	-0.213195	5.78014	-3.64997	0.0201068	0.876836
1419242_at	9530002B09Rik	-0.168972	3.19471	-3.64669	0.0201673	0.876836
1424816_at	Hdhd5	-0.280392	6.61359	-3.64574	0.0201848	0.876836
1421862_a_at	Vamp1	0.257433	4.01023	3.6444	0.0202096	0.876836
1458808_at	NA	-0.159526	2.33529	-3.6428	0.0202392	0.876836
1418412_at	Tpd52l1	-0.833977	6.80857	-3.63988	0.0202935	0.876836
1417831_at	Smc1a	-0.321676	6.82188	-3.63976	0.0202956	0.876836
1436608_at	Pced1b	0.275108	5.07237	3.63683	0.0203503	0.876836
1421937_at	Dapp1	-0.129395	6.53432	-3.63601	0.0203657	0.876836
1451859_at	Krtap6-1	0.280179	2.64704	3.63502	0.0203841	0.876836
1416983_s_at	Foxo1	0.171122	7.96456	3.63368	0.0204092	0.876836
1417648_s_at	Snx5	0.200028	8.6456	3.63016	0.0204752	0.876836
1421021_at	Aebp2	0.233432	3.81367	3.63013	0.0204757	0.876836
1424038_a_at	Emc10	-0.248943	9.20684	-3.62929	0.0204915	0.876836
1452519_a_at	Zfp36	0.735969	8.34941	3.62832	0.0205097	0.876836
1417098_s_at	Mecr	-0.54826	6.35187	-3.62759	0.0205234	0.876836
1447755_at	NA	-0.326996	2.8559	-3.62742	0.0205267	0.876836
1422673_at	Prkd1	-0.359154	6.20091	-3.6269	0.0205366	0.876836
1430985_at	Tmem256	-0.314812	9.49353	-3.62203	0.0206286	0.876836
1432007_s_at	Ap2a2	0.966816	5.09049	3.62142	0.0206402	0.876836
1423765_at	Pgghg	-0.279318	5.52236	-3.62141	0.0206403	0.876836
1421379_at	Zfp354b	-0.303365	4.53861	-3.62113	0.0206456	0.876836
1423402_at	Creb1	0.418402	4.56268	3.62005	0.0206662	0.876836
1416199_at	Kifc3	0.193713	8.08593	3.61918	0.0206828	0.876836
1459652_at	C79356	0.248267	3.41723	3.61898	0.0206866	0.876836
1444496_at	NA	0.18147	2.53833	3.6188	0.02069	0.876836
1460445_at	Scaf11	-0.182925	6.93201	-3.6188	0.02069	0.876836
1436915_x_at	Laptm4b	-0.21597	9.67371	-3.61534	0.0207559	0.876836
1452232_at	Galnt7	-0.360292	6.8992	-3.61405	0.0207805	0.876836
1448665_at	Dmd	-0.220881	9.19421	-3.61376	0.0207862	0.876836
1418163_at	Tlr4	0.900418	5.97526	3.61332	0.0207946	0.876836
1456944_at	Kcnc1	0.180891	3.70682	3.61268	0.0208067	0.876836
1418828_at	Eri1	0.199216	5.28799	3.61261	0.0208081	0.876836
1441807_s_at	Fam228b	-0.495291	4.34507	-3.61209	0.020818	0.876836
1416064_a_at	Hspa5	0.304934	11.6891	3.61202	0.0208195	0.876836
1424595_at	F11r	0.285059	8.98605	3.61082	0.0208424	0.876836
1426416_a_at	Yipf4	0.366335	8.41271	3.60528	0.0209491	0.876836
1420011_s_at	Xbp1	-0.170267	8.98011	-3.60479	0.0209585	0.876836
1446892_at	NA	0.202117	3.50586	3.60281	0.0209968	0.876836
1422699_at	Alox12	0.4808	4.79312	3.60184	0.0210157	0.876836
1443682_at	NA	-0.333089	5.2599	-3.60179	0.0210166	0.876836
1431050_at	Rps6ka5	-0.915049	5.5777	-3.60126	0.0210269	0.876836
1443005_at	Zeb1	0.166899	5.56921	3.60066	0.0210385	0.876836
1456247_x_at	Plp2	0.27531	2.80569	3.59631	0.021123	0.876836
1458089_at	NA	0.872409	3.95998	3.59621	0.021125	0.876836
1434496_at	Plk3	0.372971	5.55279	3.59595	0.0211302	0.876836
1451563_at	Adgre4	0.860514	3.80127	3.5957	0.021135	0.876836
1436862_at	Doc2a	0.416244	3.56202	3.59411	0.0211661	0.876836
1433978_at	4930430F08Rik	-0.215991	5.78518	-3.59409	0.0211665	0.876836
1429664_at	Cdkl1	-0.507974	5.72793	-3.59229	0.0212017	0.876836
1451912_a_at	Fgfrl1	0.187745	6.13148	3.59224	0.0212025	0.876836
1457836_at	Mfsd11	-0.266284	4.74579	-3.59149	0.0212174	0.876836
1449999_a_at	Cacna2d1	-0.42612	8.48976	-3.59131	0.0212208	0.876836
1441995_at	NA	0.274217	4.23631	3.59128	0.0212214	0.876836
1430352_at	Adamts9	0.940596	5.49552	3.59108	0.0212254	0.876836
1422683_at	Irak1bp1	0.199507	2.80083	3.58977	0.021251	0.876836
1457568_at	Hnrnpd	-0.581941	6.49882	-3.588	0.0212859	0.876836
1451811_at	Cacng6	-0.49871	3.08889	-3.58339	0.0213769	0.876836
1433060_at	6230426I18Rik	0.221336	3.3893	3.58152	0.0214137	0.876836
1452725_a_at	Rnaseh2a	-0.373103	7.212	-3.58152	0.0214138	0.876836
1431381_at	3110005L24Rik	-0.532366	4.25207	-3.58086	0.0214269	0.876836
1422637_at	Rassf5	0.841999	4.2875	3.57936	0.0214566	0.876836
1444761_at	Ccdc8	0.266057	6.32124	3.57831	0.0214776	0.876836
1457072_at	Bcl11a	-0.333848	3.25974	-3.57711	0.0215014	0.876836
1455892_x_at	NA	0.608807	9.99637	3.5761	0.0215215	0.876836
1444139_at	Ddit4l	-0.24192	5.61342	-3.57523	0.0215389	0.876836
1428930_at	Tmem29	-0.150486	4.82678	-3.57397	0.021564	0.876836
1443569_at	Fam161a	0.146018	4.15119	3.57311	0.0215812	0.876836
1452398_at	Plce1	-0.343082	8.40081	-3.57026	0.0216382	0.876836
1438011_at	Pcyt1a	-0.196832	8.77416	-3.57015	0.0216404	0.876836
1426043_a_at	Capn3	-0.947831	5.2008	-3.56906	0.0216623	0.876836
1428183_at	Ankrd23	0.337955	10.2949	3.56667	0.0217104	0.876836
1444364_at	Rcor3	-0.44733	3.54134	-3.56579	0.0217282	0.876836
1416012_at	Ehd1	0.509614	5.35265	3.56496	0.0217449	0.876836
1451052_at	Pdf // Cog8	-0.269129	9.66546	-3.56237	0.0217972	0.876836
1441013_at	NA	0.509576	4.33956	3.56164	0.0218121	0.876836
1453502_at	2210408I21Rik	-0.227732	3.38022	-3.55931	0.0218593	0.876836
1433608_at	Scfd2	-0.337483	5.71317	-3.55636	0.0219192	0.876836
1445311_at	NA	0.280944	3.43706	3.55251	0.0219979	0.876836
1438606_a_at	Clic4	-0.168214	11.7695	-3.55115	0.0220255	0.876836
1422365_at	Or10a4	-0.297293	3.80355	-3.55075	0.0220337	0.876836
1420089_at	Nfkbia	0.429615	6.60147	3.54784	0.0220936	0.876836
1449893_a_at	Lrig1	-0.214948	7.72016	-3.54698	0.0221111	0.876836
1421063_s_at	Snurf // Snrpn	-1.28457	8.54834	-3.54509	0.0221502	0.876836
1440630_at	Nlgn1	0.235044	2.59149	3.54445	0.0221634	0.876836
1440878_at	Runx1	0.416356	3.3897	3.54428	0.0221668	0.876836
1436546_at	Lix1l	0.228491	8.30024	3.54087	0.0222374	0.876836
1452385_at	Usp53	-0.42598	6.07028	-3.53991	0.0222572	0.876836
1449972_s_at	Zfp97 // Zfp960	-0.817422	8.00424	-3.53975	0.0222605	0.876836
1444869_at	NA	0.199251	3.02397	3.53709	0.0223158	0.876836
1440443_at	E030016H06Rik	-0.535661	6.91942	-3.53588	0.0223409	0.876836
1429732_at	Ppp1r1c	1.33615	4.44637	3.53297	0.0224017	0.876836
1431595_at	2900064B16Rik	-0.23871	3.38973	-3.52937	0.0224771	0.876836
1445735_at	NA	-0.150114	2.27491	-3.52933	0.022478	0.876836
1460312_at	Or13c7c	0.257654	4.12756	3.52905	0.0224838	0.876836
1456342_at	Pax6	0.226074	3.96115	3.52662	0.0225348	0.876836
1447631_at	Kat7	0.441716	4.30446	3.52659	0.0225355	0.876836
1445230_at	NA	-0.155766	2.74657	-3.52561	0.0225562	0.876836
1452219_at	Tmem63b	-0.27012	7.59855	-3.52257	0.0226202	0.876836
1435129_at	Ptp4a2	-0.430409	11.1518	-3.52133	0.0226466	0.876836
1455400_at	Ddah1	0.730745	6.09796	3.51848	0.0227069	0.876836
1457281_at	Dnajc21	-0.585617	6.76104	-3.51771	0.0227234	0.876836
1423745_at	Snap47	-0.218254	7.6088	-3.51738	0.0227304	0.876836
1432673_at	2300010F08Rik	-0.191603	2.48717	-3.51684	0.0227418	0.876836
1441799_at	6030422H21Rik	1.15283	4.36262	3.51342	0.0228146	0.876836
1456296_at	Cep295	0.179323	3.19392	3.50956	0.0228973	0.876836
1460571_at	Dicer1	-0.133702	7.18685	-3.50681	0.0229563	0.876836
1416702_at	Serpini1	0.441014	6.73171	3.50614	0.0229706	0.876836
1425538_x_at	Ceacam1	-0.739883	6.225	-3.50559	0.0229827	0.876836
1455751_at	Cand1	-0.245493	4.63187	-3.50489	0.0229977	0.876836
1457473_at	Chd1	-0.25178	6.20574	-3.50274	0.0230441	0.876836
1453869_at	NA	-0.209852	3.02971	-3.50258	0.0230475	0.876836
1459246_at	NA	-0.171662	2.83714	-3.50215	0.0230568	0.876836
1460011_at	Cyp26b1	-0.443237	6.09876	-3.50078	0.0230865	0.876836
1445184_at	9130019O22Rik // Zfp764	0.220914	2.56886	3.49944	0.0231155	0.876836
1424290_at	Osgin2	-0.306705	5.71031	-3.49893	0.0231265	0.876836
1438957_x_at	Cds2	0.211824	9.1492	3.49892	0.0231267	0.876836
1437377_a_at	Polrmt	-0.268841	8.76885	-3.49721	0.023164	0.876836
1446624_at	Fktn	-0.297777	5.64223	-3.49717	0.0231648	0.876836
1432865_at	D730050C22Rik	-0.124386	2.54193	-3.49513	0.0232092	0.876836
1434003_a_at	Dhps	-0.250444	7.74749	-3.49355	0.0232436	0.876836
1427349_x_at	Zfp931	-0.5507	7.47001	-3.49324	0.0232505	0.876836
1422978_at	Cybb	1.23041	5.9748	3.48984	0.0233247	0.876836
1415800_at	Gja1	-0.170234	11.683	-3.48963	0.0233294	0.876836
1459902_at	Arl14ep	-0.260356	4.11076	-3.48486	0.0234342	0.876836
1424988_at	Mylip	0.371574	8.54518	3.4842	0.0234487	0.876836
1457308_at	NA	-0.452174	2.82045	-3.48417	0.0234493	0.876836
1426749_at	Prmt3	-0.327824	7.68203	-3.48197	0.0234978	0.876836
1450969_at	Pccb	0.720173	7.59755	3.48183	0.0235009	0.876836
1436571_at	Otud3	0.553772	6.81417	3.47786	0.0235891	0.876836
1433973_at	Sephs1	0.22315	6.57387	3.47377	0.02368	0.876836
1440835_at	Zfp27	-0.436569	5.04337	-3.47319	0.023693	0.876836
1453188_at	6230424C14Rik	0.350633	6.81979	3.47275	0.0237028	0.876836
1419595_a_at	Ggh	-0.289972	7.11708	-3.46967	0.0237717	0.876836
1430917_at	9130401L11Rik	0.256895	4.28979	3.46638	0.0238456	0.876836
1419652_s_at	Nkain1	-0.427472	5.50512	-3.46621	0.0238493	0.876836
1436168_at	Paqr9	0.343536	7.82147	3.46318	0.0239178	0.876836
1456341_a_at	Klf9	0.191986	11.2996	3.46249	0.0239332	0.876836
1425450_at	Chil4	0.140876	2.55741	3.46207	0.0239427	0.876836
1426733_at	Itpk1	0.166446	7.11232	3.46151	0.0239555	0.876836
1441260_a_at	Zfp771	-0.168146	3.32772	-3.46064	0.023975	0.876836
1455586_at	Rnf168	-0.392754	4.22909	-3.45313	0.0241459	0.876836
1445298_at	Cdca2	0.190752	2.53461	3.45276	0.0241543	0.876836
1454230_a_at	Slc25a27	0.328274	4.0869	3.45034	0.0242095	0.876836
1417506_at	Gmnn	-0.404947	9.31245	-3.44905	0.024239	0.876836
1452930_at	Dock3	0.239587	3.06145	3.44786	0.0242665	0.876836
1459868_x_at	Il11ra1 // Il11ra2 // Gm13305	0.435684	5.17354	3.44524	0.0243266	0.876836
1457338_at	NA	0.387144	4.01305	3.44303	0.0243775	0.876836
1425904_at	Satb2	0.297989	2.59746	3.44279	0.0243833	0.876836
1451171_at	Spidr	0.406733	5.10726	3.44233	0.0243937	0.876836
1440632_at	Pcdhb4	0.170199	2.63583	3.44009	0.0244456	0.876836
1435435_at	Cttnbp2	0.151978	2.44224	3.43927	0.0244645	0.876836
1435171_at	2810416G20Rik	-0.300039	7.75817	-3.43871	0.0244775	0.876836
1439794_at	Ntn4	0.197192	7.87372	3.43818	0.0244898	0.876836
1460258_at	Cnmd	-0.711777	4.59691	-3.43693	0.0245189	0.876836
1443762_s_at	Sbf2	0.172081	9.42594	3.43584	0.0245442	0.876836
1437005_a_at	Rpl18	0.175379	11.6757	3.43539	0.0245548	0.876836
1419624_a_at	1700010I14Rik	0.255096	2.53383	3.43314	0.0246071	0.876836
1437188_at	Gabbr1	-0.292258	4.89184	-3.42755	0.0247381	0.876836
1418842_at	Hcls1	0.582597	5.29601	3.4268	0.0247557	0.876836
1435347_at	Stau1	-0.34798	6.49059	-3.42576	0.02478	0.876836
1437442_at	Pcdh7	-0.294772	8.58349	-3.42416	0.0248179	0.876836
1448093_s_at	C77405	-0.214188	2.55337	-3.42379	0.0248266	0.876836
1417184_s_at	Hbb-b2 // Hbb-b1 // Hbb-bs // Hbb-bt	0.590988	13.5908	3.42336	0.0248366	0.876836
1456214_at	Pcdh7	-0.172162	9.96079	-3.41952	0.0249274	0.876836
1439467_at	NA	0.753662	6.72714	3.41308	0.0250807	0.876836
1457860_at	NA	0.197818	3.01283	3.41105	0.0251292	0.876836
1455440_at	Clcn6	-0.290632	6.34097	-3.41082	0.0251346	0.876836
1446754_a_at	Vax2os	0.125925	3.32562	3.40888	0.0251811	0.876836
1453135_at	Fndc5	-0.5723	9.2883	-3.40765	0.0252105	0.876836
1423403_at	Mapkbp1	0.149532	6.36903	3.40758	0.0252123	0.876836
1445726_at	Zfp429 // Rsl1 // Zfp456 // Zfp953	-0.169045	3.10019	-3.40668	0.0252339	0.876836
1435756_at	Samd10	0.217047	4.19015	3.40665	0.0252346	0.876836
1446240_at	NA	0.20499	3.07183	3.40583	0.0252543	0.876836
1447635_at	Prkar1a	0.148571	3.81001	3.40477	0.02528	0.876836
1454064_a_at	Rnf138	-0.128138	6.21637	-3.40459	0.0252842	0.876836
1424077_at	Gdpd1	-0.611872	7.18519	-3.4042	0.0252936	0.876836
1436241_s_at	Hira	-0.32372	7.08583	-3.39891	0.0254215	0.876836
1449870_a_at	Atp6v0a2	-0.285143	7.38026	-3.39646	0.0254809	0.876836
1420526_at	Dcbld2	-0.239893	5.04143	-3.39516	0.0255126	0.876836
1450954_at	Yme1l1	-0.165998	8.08601	-3.39485	0.0255201	0.876836
1430453_a_at	Bcl2l2	0.301127	3.8525	3.39469	0.0255241	0.876836
1458523_at	Zfp638	0.247661	2.64364	3.39407	0.0255392	0.876836
1450806_at	Tlx3	-0.222046	4.16371	-3.39301	0.025565	0.876836
1429382_at	Tomm40l	-0.254584	8.13908	-3.39231	0.0255822	0.876836
1429203_at	Rec114	-0.354105	4.29469	-3.39226	0.0255834	0.876836
1435106_at	Limch1	-0.195178	9.87076	-3.39158	0.0256	0.876836
1415889_a_at	Hsp90b1	0.270875	10.6021	3.3907	0.0256215	0.876836
1451567_a_at	Ifi203	0.945572	6.73968	3.39007	0.025637	0.876836
1428986_at	Slc17a7	-1.01522	6.06838	-3.38756	0.0256985	0.876836
1438768_at	Gm7544	0.202358	2.85461	3.38749	0.0257001	0.876836
1448161_a_at	Clcn4	-0.314163	7.88709	-3.38456	0.0257723	0.876836
1435581_at	Bace2	-0.159749	3.76903	-3.38449	0.0257739	0.876836
1446360_at	NA	0.178522	4.35893	3.3836	0.025796	0.876836
1459325_at	NA	-0.647919	4.44167	-3.3825	0.025823	0.876836
1431591_s_at	Gm9706 // Isg15	1.07119	5.58817	3.3819	0.0258379	0.876836
1458106_at	Tmem60	0.184462	3.96779	3.38123	0.0258544	0.876836
1428547_at	Nt5e	0.389503	7.5608	3.37833	0.0259263	0.876836
1416681_at	Ube3a	-0.327933	7.03805	-3.37722	0.0259538	0.876836
1427367_at	Cracr2b	0.272514	5.94316	3.3759	0.0259867	0.876836
1428422_at	Faf2	0.137826	6.55665	3.37448	0.026022	0.876836
1437869_at	Ppp2r3a	-0.288765	12.0201	-3.37355	0.0260453	0.876836
1437611_x_at	Kif2c	0.31204	3.0679	3.37262	0.0260685	0.876836
1424701_at	Pcdh20	-0.249991	3.66713	-3.37178	0.0260895	0.876836
1458122_at	NA	-0.223241	2.50406	-3.37045	0.0261227	0.876836
1442797_x_at	Cmtm2a	-0.118702	2.3295	-3.3704	0.026124	0.876836
1458886_at	NA	-0.391413	3.0816	-3.3701	0.0261316	0.876836
1417394_at	Klf4	0.250089	9.39204	3.36938	0.0261494	0.876836
1431429_a_at	Arl4a	0.21922	7.64616	3.36767	0.0261924	0.876836
1427146_at	Carns1	0.15185	7.10619	3.36648	0.0262224	0.876836
1456727_a_at	Csnk1d	-0.228302	9.24544	-3.36511	0.0262569	0.876836
1445773_at	NA	-0.390831	4.72618	-3.36188	0.0263383	0.876836
1416982_at	Foxo1	0.321078	6.94194	3.36172	0.0263423	0.876836
1425186_at	Lmbrd1	-0.426645	7.07512	-3.36043	0.0263749	0.876836
1458850_at	NA	0.314761	5.58707	3.35934	0.0264026	0.876836
1422882_at	Sypl	-0.316755	6.27495	-3.35809	0.0264344	0.876836
1427480_at	Leap2	-0.269435	3.42527	-3.35401	0.0265382	0.876836
1456506_at	Prpf38b	0.134152	3.12362	3.35399	0.0265385	0.876836
1433829_a_at	Hnrnpa2b1	0.205713	10.1153	3.35384	0.0265425	0.876836
1438423_at	Ssbp2	-0.613138	5.16417	-3.35364	0.0265475	0.876836
1424037_at	Itpka	-0.277541	3.82757	-3.35212	0.0265864	0.876836
1433717_at	Wbp1l	-0.213266	8.38418	-3.34701	0.0267173	0.876836
1428004_at	Snrnp25	-0.366889	7.0455	-3.34499	0.0267695	0.876836
1416765_s_at	Pam16	-0.234862	10.6165	-3.34345	0.026809	0.876836
1445676_at	Kcnn2	-0.468148	3.12469	-3.34262	0.0268305	0.876836
1452757_s_at	Hba-a1 // Hba-a2	0.453542	13.8408	3.34065	0.0268814	0.876836
1448135_at	Atf4	0.172376	9.33297	3.3402	0.0268931	0.876836
1451212_at	Cep85	0.548324	6.90346	3.33967	0.0269068	0.876836
1446102_at	D9Ertd292e	0.260834	2.96976	3.33877	0.0269303	0.876836
1432793_at	4930401B11Rik	-0.253675	3.55326	-3.33724	0.0269698	0.876836
1442416_at	NA	-0.263938	6.9111	-3.33723	0.0269702	0.876836
1427040_at	Mdfic	0.193213	8.11968	3.33675	0.0269826	0.876836
1427830_at	Zfp260	-0.238704	3.9773	-3.33535	0.0270189	0.876836
1416697_at	Dpp4	-0.641738	4.20683	-3.33493	0.02703	0.876836
1450500_at	Uhmk1	-0.295052	4.13665	-3.33421	0.0270487	0.876836
1434868_at	4933431E20Rik	0.298205	2.93274	3.33225	0.0271001	0.876836
1449245_at	Grin2c	-0.26228	4.65407	-3.33213	0.027103	0.876836
1429882_at	2610005L07Rik // 6820431F20Rik	0.591159	8.42968	3.33153	0.0271188	0.876836
1419741_at	Supt16	0.380247	8.24256	3.32788	0.0272145	0.876836
1439799_at	NA	-0.124875	6.25371	-3.32455	0.0273022	0.876836
1451419_at	Spsb4	0.832736	4.46093	3.32307	0.0273412	0.876836
1416582_a_at	Bad	0.175412	6.84098	3.32221	0.0273638	0.876836
1435959_at	Arhgap15	0.246821	3.87995	3.32046	0.02741	0.876836
1438005_at	Slc25a40	-0.380456	6.82484	-3.31929	0.0274412	0.876836
1444874_at	Atp5g1	-0.278969	4.93471	-3.31915	0.0274449	0.876836
1417131_at	Cdc25a	-0.549614	5.80659	-3.31897	0.0274496	0.876836
1458247_s_at	Dctn5	-0.185272	6.9808	-3.31881	0.0274538	0.876836
1445232_at	Dock9	-0.17576	3.39735	-3.31878	0.0274547	0.876836
1433758_at	Nisch	0.176838	6.97081	3.31799	0.0274757	0.876836
1457167_at	NA	-0.278179	4.38869	-3.31731	0.0274939	0.876836
1451370_at	Ccdc107	-0.236135	7.71804	-3.31708	0.0274999	0.876836
1418322_at	Crem	0.398323	6.05748	3.31662	0.0275121	0.876836
1418769_at	Myoz2	0.240684	13.1981	3.31608	0.0275263	0.876836
1455239_at	Ifitm10	-0.207372	4.83742	-3.31604	0.0275276	0.876836
1416109_at	Fuca1	0.47469	8.67739	3.31421	0.0275762	0.876836
1450256_at	Cer1	0.151403	2.89832	3.31314	0.0276049	0.876836
1422892_s_at	H2-Ea	1.59193	8.59346	3.31105	0.0276607	0.876836
1427374_at	Muc3	0.133604	3.87242	3.31087	0.0276655	0.876836
1430689_at	2810019C22Rik // Syncrip	-0.286559	2.6762	-3.30926	0.0277088	0.876836
1423607_at	Lum	-0.263162	11.3503	-3.30792	0.0277447	0.876836
1451780_at	Blnk	0.544658	5.86858	3.3079	0.0277453	0.876836
1424305_at	Jchain	1.58443	5.12614	3.30777	0.0277488	0.876836
1446938_at	AA408213	-0.166203	4.23982	-3.30754	0.0277548	0.876836
1430947_at	4930549C15Rik	-0.114353	3.76047	-3.30746	0.027757	0.876836
1429146_at	Svip	-0.343783	8.82461	-3.30739	0.0277589	0.876836
1438910_a_at	Stom	-0.139912	9.5564	-3.30696	0.0277705	0.876836
1443832_s_at	Cavin2	-0.242394	10.3607	-3.30579	0.027802	0.876836
1433577_at	Minar2	0.152913	2.70084	3.30509	0.0278208	0.876836
1442728_at	NA	0.137668	2.69926	3.30467	0.027832	0.876836
1445645_at	NA	-0.117697	2.41336	-3.30352	0.0278632	0.876836
1435798_a_at	Sugp2	-0.302794	7.72132	-3.3033	0.0278692	0.876836
1425485_at	Mtmr6	-0.368235	7.68996	-3.30306	0.0278757	0.876836
1460743_at	Tigd5	-0.131948	4.12431	-3.30189	0.0279073	0.876836
1419204_at	Dll1	-0.181095	6.51801	-3.30155	0.0279164	0.876836
1449475_at	Atp12a	-0.118012	2.97525	-3.30143	0.0279197	0.876836
1418537_at	Isoc2b	0.464948	5.43653	3.29991	0.0279609	0.876836
1429587_at	Rbm34	0.245223	5.11812	3.29959	0.0279697	0.876836
1452348_s_at	Ifi204 // Ifi205 // Ifi211 // Mndal	-0.761485	8.16063	-3.29958	0.0279699	0.876836
1417247_at	AI597479	-0.177867	7.7529	-3.29947	0.0279727	0.876836
1440081_at	Cep192	-0.15325	2.79616	-3.29782	0.0280175	0.876836
1425548_a_at	Lst1	0.643816	6.15916	3.29649	0.0280539	0.876836
1441531_at	NA	0.388726	5.59315	3.29374	0.0281288	0.876836
1454973_at	Atf7ip	-0.245989	8.69854	-3.29172	0.028184	0.876836
1438299_at	NA	-0.396799	6.62413	-3.28938	0.0282482	0.876836
1443516_at	Atxn2	0.344287	4.99868	3.28883	0.0282631	0.876836
1441596_at	NA	0.194426	3.02786	3.28868	0.0282674	0.876836
1446137_at	Nipsnap2	0.296405	3.38448	3.28843	0.028274	0.876836
1460354_a_at	Mrpl13	-0.266319	9.44863	-3.28655	0.028326	0.876836
1421923_at	Sh3bp5	0.373107	8.3266	3.28571	0.0283489	0.876836
1433557_at	Cbx7	0.299651	6.05085	3.28509	0.028366	0.876836
1427746_x_at	H2-K1	1.26581	7.49358	3.28471	0.0283766	0.876836
1439797_at	Ppard	-0.258324	5.92694	-3.28295	0.0284252	0.876836
1452071_at	Slc4a4	-0.242374	7.13735	-3.27817	0.0285576	0.876836
1424333_at	Trmt10c	0.170579	6.86729	3.27751	0.0285759	0.876836
1417331_a_at	Arl6	-0.376036	6.51251	-3.27714	0.0285863	0.876836
1419245_at	Rab14	-0.348178	3.98219	-3.27653	0.0286034	0.876836
1433209_at	NA	0.192552	4.12701	3.275	0.0286458	0.876836
1422708_at	Pik3cg	0.471853	3.14073	3.27481	0.0286512	0.876836
1452524_a_at	Elavl3	0.357693	4.61286	3.27065	0.0287676	0.876836
1416961_at	Bub1b	0.213313	4.21408	3.2706	0.028769	0.876836
1429690_at	Zfp946	-0.159889	6.35889	-3.26991	0.0287884	0.876836
1454216_at	Spin2d	0.110949	2.74198	3.26982	0.0287907	0.876836
1424735_at	Slc25a25	0.366798	6.48638	3.26866	0.0288234	0.876836
1427820_at	NA	-1.77381	7.64439	-3.26804	0.0288407	0.876836
1447871_at	NA	0.23317	2.50769	3.26436	0.0289446	0.876836
1442764_at	Kmt5b	-0.319725	6.00096	-3.26283	0.0289876	0.876836
1426230_at	Sphk2	-0.131465	5.52549	-3.26241	0.0289997	0.876836
1451206_s_at	Cytip	1.18768	5.21416	3.26042	0.0290561	0.876836
1417968_a_at	Mbd1	-0.27808	7.05863	-3.25922	0.02909	0.876836
1440342_at	G530011O06Rik	-1.362	3.69064	-3.25888	0.0290996	0.876836
1421792_s_at	Trem2	0.286103	4.50234	3.25888	0.0290998	0.876836
1419060_at	Gzmb	0.359247	4.14725	3.25842	0.0291127	0.876836
1425819_at	Zbtb7c	-0.19439	4.97221	-3.2583	0.0291163	0.876836
1424993_at	Msantd4	-0.164967	9.58648	-3.2582	0.029119	0.876836
1452061_s_at	Strbp	-0.29486	6.63193	-3.25769	0.0291335	0.876836
1452959_a_at	Capn10	-0.273016	5.25049	-3.25575	0.0291887	0.876836
1435433_at	Agap1	-0.185433	6.7139	-3.25341	0.0292555	0.876836
1442365_at	NA	0.510715	4.66872	3.25268	0.0292764	0.876836
1439559_at	1700040D17Rik	-0.111861	2.97474	-3.24842	0.0293987	0.876836
1458369_at	NA	0.295454	8.06478	3.24773	0.0294185	0.876836
1431962_a_at	Stambp	-0.316145	7.64157	-3.24752	0.0294245	0.876836
1430433_at	Terb2	0.329577	3.38318	3.24747	0.0294258	0.876836
1435510_at	Ppm1h	0.473745	4.99138	3.24667	0.029449	0.876836
1435290_x_at	H2-Aa	1.37858	9.08753	3.24464	0.0295075	0.876836
1424171_a_at	Hagh	-0.572819	8.77268	-3.24451	0.0295112	0.876836
1452832_s_at	Cds2	0.228614	9.12078	3.24106	0.029611	0.876836
1438431_at	Abcd2	-0.42033	4.54849	-3.24097	0.0296136	0.876836
1436133_at	Ccdc127	-0.257944	3.71185	-3.2394	0.0296592	0.876836
1448647_at	Man2a1	-0.654482	8.7293	-3.23914	0.0296668	0.876836
1457238_at	NA	-0.216452	2.8927	-3.23873	0.0296787	0.876836
1448742_at	Snai1	-0.127556	5.14685	-3.23777	0.0297066	0.876836
1416984_at	Mrps18a	-0.301605	9.37867	-3.23741	0.0297171	0.876836
1452700_s_at	Kbtbd7	-0.265371	8.5502	-3.23717	0.029724	0.876836
1444528_at	Zfp316	-0.32604	3.33924	-3.23304	0.0298447	0.876836
1427264_at	Crygb	-0.189441	2.61043	-3.23014	0.0299298	0.876836
1435124_at	Vwa5b2	0.224214	3.06642	3.22974	0.0299414	0.876836
1423536_at	Strn3	-0.280084	9.76286	-3.22973	0.0299416	0.876836
1438386_x_at	Mat2a	0.190333	9.75303	3.22957	0.0299464	0.876836
1450528_at	B3galt5	0.254856	2.69806	3.22866	0.0299731	0.876836
1425804_at	Hmx2	0.171639	2.92732	3.22825	0.0299852	0.876836
1444081_at	NA	0.146356	2.80967	3.2274	0.0300104	0.876836
1460411_s_at	Pkdcc	0.550925	7.49886	3.22633	0.0300419	0.876836
1438696_at	Edn3	-0.390544	5.56309	-3.2243	0.0301019	0.876836
1452583_s_at	Galm	-0.442874	6.81604	-3.22417	0.0301057	0.876836
1457810_at	Zbtb37	-0.178453	3.05551	-3.22367	0.0301204	0.876836
1439793_at	Gja3	-0.33127	7.65205	-3.22216	0.0301652	0.876836
1425774_at	Srrm4	-0.604861	4.84384	-3.21906	0.0302571	0.876836
1422983_at	Itgb6	-0.721851	5.4733	-3.21816	0.0302839	0.876836
1437069_at	Osbpl8	-0.182849	9.57645	-3.21783	0.0302938	0.876836
1416633_a_at	Ciao2a	0.224714	10.4996	3.21759	0.030301	0.876836
1457563_at	NA	0.154169	2.40457	3.21573	0.0303563	0.876836
1448685_at	Uqcc2	-0.258719	10.9829	-3.21554	0.030362	0.876836
1420568_at	Stra8	-0.160536	4.4137	-3.21514	0.030374	0.876836
1427787_at	Sp6	-0.12594	3.31639	-3.21413	0.0304042	0.876836
1425160_at	AF067063	-0.127235	3.73861	-3.21379	0.0304143	0.876836
1451766_at	Hmgcr	0.385921	3.85558	3.21329	0.0304294	0.876836
1451397_at	Gigyf2	-0.202027	7.4114	-3.21328	0.0304295	0.876836
1455539_at	Mrs2	-0.522595	7.56895	-3.21266	0.0304482	0.876836
1451721_a_at	H2-Ab1	1.37684	6.66046	3.21231	0.0304587	0.876836
1420416_at	Sema3a	-0.305994	5.50205	-3.21202	0.0304672	0.876836
1429547_at	4930578I06Rik	0.236629	3.1852	3.21167	0.0304778	0.876836
1421685_at	Clec4b1	1.0686	4.68218	3.21158	0.0304803	0.876836
1421244_at	Esr1	-0.181821	3.42924	-3.21076	0.0305052	0.876836
1417101_at	Hspa2	-0.178364	5.70939	-3.21057	0.0305109	0.876836
1437268_at	Lancl3	-0.191495	5.18301	-3.21052	0.0305123	0.876836
1436656_at	Tmem150c	-0.46316	4.11934	-3.21035	0.0305173	0.876836
1431401_at	NA	0.150839	2.67844	3.20816	0.0305832	0.876836
1449210_at	Igf2bp1	-0.359552	4.52579	-3.20435	0.0306981	0.876836
1437755_at	Slc5a12	-0.260666	2.71544	-3.20337	0.0307278	0.876836
1436795_at	Cnst	-0.243376	9.08269	-3.20249	0.0307546	0.876836
1424510_at	Nudt6	-0.470967	6.28002	-3.20181	0.0307753	0.876836
1452190_at	Prcp	0.920841	5.85606	3.20151	0.0307843	0.876836
1460235_at	Scarb2	-0.367289	9.4729	-3.20119	0.0307939	0.876836
1423615_at	Rnf115	-0.322056	8.33521	-3.19989	0.0308335	0.876836
1456429_at	NA	0.478841	6.05079	3.19973	0.0308383	0.876836
1441788_s_at	Dkc1	-0.175382	5.94983	-3.1994	0.0308482	0.876836
1452988_at	2610306M01Rik	-0.328627	6.52928	-3.19881	0.0308663	0.876836
1440841_at	NA	0.333807	5.87471	3.19879	0.0308669	0.876836
1420654_a_at	Gbe1	-0.316635	8.27635	-3.19779	0.0308973	0.876836
1440765_at	Fras1	0.166325	2.61739	3.19779	0.0308974	0.876836
1459840_s_at	Ccdc28b	0.246125	6.05668	3.19612	0.0309483	0.876836
1418155_at	Myot	0.436476	10.0592	3.19607	0.0309499	0.876836
1440497_at	Cmtr1 // Gm28043	-0.401958	4.92651	-3.1958	0.030958	0.876836
1415896_x_at	Snrpn // Snurf	-0.516347	10.0068	-3.19333	0.0310334	0.876836
1443346_at	NA	0.479785	3.41949	3.19156	0.0310877	0.876836
1446875_at	NA	0.132055	2.481	3.19151	0.0310893	0.876836
1445859_at	NA	0.272964	3.60761	3.19032	0.031126	0.876836
1456368_at	Gm4787	0.107917	2.79308	3.1899	0.0311389	0.876836
1459199_at	NA	0.152311	3.66033	3.18989	0.031139	0.876836
1434374_at	Fam168a	-0.297957	6.24145	-3.18776	0.0312047	0.876836
1424254_at	Ifitm1	0.813193	6.47557	3.18727	0.0312197	0.876836
1434756_at	Fzd4	0.266227	7.9287	3.18575	0.0312667	0.876836
1447448_s_at	Klf6	0.476535	7.90844	3.18562	0.0312707	0.876836
1426112_a_at	Cd72	1.71214	5.31856	3.18391	0.0313237	0.876836
1427672_a_at	Kdm6a	-0.534126	9.06372	-3.18355	0.0313347	0.876836
1446454_at	NA	-0.153122	3.83035	-3.18319	0.0313459	0.876836
1423571_at	S1pr1	0.766357	8.02137	3.18021	0.0314385	0.876836
1458976_at	C230035I16Rik	-0.375905	5.46208	-3.18007	0.0314428	0.876836
1419569_a_at	Isg20	1.36752	6.87245	3.17833	0.031497	0.876836
1460356_at	Esam	0.279516	9.56868	3.17793	0.0315096	0.876836
1425849_at	Chrnb4	0.25643	4.23713	3.17634	0.0315592	0.876836
1459640_at	NA	0.254911	3.16425	3.17616	0.0315646	0.876836
1452945_at	Zfp157	-0.441157	6.1669	-3.1757	0.031579	0.876836
1423047_at	Tollip	-0.356233	8.64269	-3.17432	0.0316223	0.876836
1417268_at	Cd14	0.637225	7.91154	3.17389	0.0316356	0.876836
1447580_at	NA	0.258814	2.9962	3.17367	0.0316424	0.876836
1444589_at	Zfp994	-0.704303	5.36578	-3.1724	0.0316824	0.876836
1435769_at	Akap9	-0.195074	8.52358	-3.17237	0.0316832	0.876836
1435020_at	Klhdc2	-0.191227	9.32518	-3.17225	0.0316872	0.876836
1428142_at	Etv5	0.439381	6.85037	3.17197	0.031696	0.876836
1433683_at	Esrp2	0.261214	4.92547	3.17061	0.0317387	0.876836
1417244_a_at	Irf7	0.884359	6.14072	3.17054	0.0317408	0.876836
1427301_at	Cd48	0.793396	5.30768	3.16957	0.0317714	0.876836
1425113_x_at	NA	0.547893	7.82095	3.16819	0.0318149	0.876836
1449402_at	Chst7	0.298315	5.23251	3.16815	0.0318162	0.876836
1428921_at	Mplkip // Gm7102	-0.360063	5.01449	-3.16778	0.0318277	0.876836
1458659_at	NA	0.417013	4.63867	3.16711	0.0318488	0.876836
1434106_at	Epm2aip1	-0.440494	8.879	-3.16709	0.0318494	0.876836
1447223_at	NA	-0.317705	6.71533	-3.16697	0.0318533	0.876836
1420383_a_at	Cert1	-0.164224	5.31364	-3.16559	0.0318968	0.876836
1438015_at	Dkc1	-0.475936	7.23339	-3.16442	0.0319339	0.876836
1426986_at	Fam76b	0.307231	5.70058	3.16392	0.0319499	0.876836
1459154_at	NA	-0.164861	3.85419	-3.16296	0.0319801	0.876836
1428137_at	Arl8b	-0.174777	7.49812	-3.16289	0.0319824	0.876836
1443448_x_at	NA	0.207826	3.22074	3.16256	0.0319929	0.876836
1451672_at	Grk6	0.178839	6.32052	3.16163	0.0320223	0.876836
1424743_at	Jmjd8	-0.19225	6.3874	-3.1615	0.0320264	0.876836
1417063_at	C1qb	1.01402	9.18846	3.1602	0.0320679	0.876836
1445253_at	Gm41810	0.253253	3.81501	3.15906	0.0321043	0.876836
1454522_at	4930573G07Rik	0.106844	2.74362	3.15882	0.0321118	0.876836
1419706_a_at	Akap12	0.178966	9.20712	3.15827	0.0321293	0.876836
1453904_at	Ccdc146	-0.617889	3.79831	-3.15649	0.0321861	0.876836
1422721_at	Tnk1	-0.127027	4.39902	-3.15639	0.0321894	0.876836
1426567_a_at	Slc66a2	0.281283	6.26473	3.15567	0.0322124	0.876836
1416873_a_at	Cdk2	0.255017	6.12115	3.15418	0.0322603	0.876836
AFFX-b-ActinMur/M12481_5_at	Actb	0.140362	11.7062	3.15388	0.0322698	0.876836
1459002_at	Rpl21 // Rpl21-ps1 // Rpl21-ps8 // Rpl21-ps15	1.28767	3.79103	3.15325	0.0322898	0.876836
1424360_at	Tti2	0.199024	5.79945	3.1527	0.0323074	0.876836
1424513_at	Atp6v0a2	-0.177367	5.99241	-3.15264	0.0323095	0.876836
1425156_at	Gbp7	1.11474	6.82036	3.15195	0.0323316	0.876836
1455504_a_at	Mkrn1	0.961135	8.29403	3.1518	0.0323365	0.876836
1424842_a_at	Arhgap24	-0.408227	7.30513	-3.14849	0.0324429	0.876836
1452587_at	Actr2	0.164918	9.81661	3.14529	0.0325465	0.876836
1459016_at	Malsu1	0.153876	3.39966	3.14504	0.0325546	0.876836
1448846_a_at	Rpl29	0.124541	10.856	3.14365	0.0325994	0.876836
1419038_a_at	Csnk2a1	-0.358785	9.56363	-3.14327	0.0326118	0.876836
1421957_a_at	Pcyt1a	-0.262677	8.22685	-3.14231	0.0326429	0.876836
1459071_at	NA	0.232581	4.08876	3.14214	0.0326487	0.876836
1420970_at	Adcy7	0.348326	4.96174	3.14188	0.0326571	0.876836
1450050_at	Hira	-0.177579	5.77372	-3.14154	0.0326682	0.876836
1429052_at	Ptprd	-0.181454	6.50031	-3.14095	0.0326872	0.876836
1417097_at	Mecr	-0.441302	6.2527	-3.14056	0.0327001	0.876836
1430646_at	5830407P18Rik	-0.183357	4.38512	-3.14019	0.0327121	0.876836
1422473_at	Pde4b	-0.264827	7.78188	-3.13954	0.0327331	0.876836
1437519_x_at	Hagh	-0.428449	8.87186	-3.13759	0.0327968	0.876836
1422895_at	Vamp4	-0.224796	8.6456	-3.13572	0.032858	0.876836
1436436_at	Cnih4	-0.498292	6.8389	-3.13546	0.0328666	0.876836
1435574_at	NA	-0.821193	4.8498	-3.13504	0.0328804	0.876836
1440391_at	Gcn1	0.384054	3.66308	3.13468	0.032892	0.876836
1423589_at	Arpc4	0.430578	7.42408	3.13346	0.0329322	0.876836
1434815_a_at	Mapkapk3	-0.300842	7.10064	-3.13335	0.0329357	0.876836
1447727_at	Aqp3	-0.18026	3.10029	-3.13325	0.0329388	0.876836
1418050_at	Gpld1	0.305698	5.27041	3.13142	0.0329989	0.876836
1449304_at	Zbtb11os1	-0.43822	6.46537	-3.12936	0.033067	0.876836
1428055_at	Rian	0.119113	2.54717	3.12935	0.0330673	0.876836
1444557_at	NA	0.204757	4.68849	3.129	0.0330788	0.876836
1457430_at	NA	0.147108	6.7471	3.12795	0.0331136	0.876836
1440698_at	NA	0.145049	3.23392	3.12791	0.0331148	0.876836
1448602_at	Pygm	-0.239514	10.9669	-3.12708	0.0331424	0.876836
1416652_at	Aspn	-0.193486	8.23332	-3.1261	0.0331747	0.876836
1445128_at	NA	0.328365	3.51421	3.12495	0.0332128	0.876836
1460125_at	Ccdc141	-0.216291	9.82522	-3.12258	0.0332913	0.876836
1428299_at	Dyrk1a	0.306653	7.9707	3.12083	0.0333496	0.876836
1427174_at	Gm14325 // Gm6710 // Gm14419 // Gm14430 // Gm2004 // Gm14326 // Gm14434 // Gm2026 // Gm14308 // Gm14305 // Gm14410 // Gm4724 // Gm4631 // Gm2007	-0.491923	7.51957	-3.12041	0.0333637	0.876836
1436671_at	Vsig8	-0.155435	2.91517	-3.1187	0.0334208	0.876836
1454394_at	4932432N04Rik	-0.311691	3.4917	-3.11858	0.0334245	0.876836
1447478_at	NA	-0.113934	2.89229	-3.11858	0.0334246	0.876836
1456981_at	Tmc7	-0.307925	7.45062	-3.11838	0.0334314	0.876836
1429648_at	Slc35a3	0.342619	7.23213	3.11789	0.0334478	0.876836
1450719_at	Mep1a	0.187206	4.77585	3.1178	0.0334507	0.876836
1441760_at	NA	1.06032	5.82987	3.11765	0.0334559	0.876836
1427996_at	BC028528	0.303923	7.2129	3.11704	0.0334761	0.876836
1457710_at	Zhx3	0.167968	3.48391	3.11699	0.033478	0.876836
1433012_at	4930485G23Rik // Mga	-0.187802	3.55882	-3.11434	0.0335667	0.876836
1431074_a_at	Pitpnc1	-0.353634	7.64144	-3.11348	0.0335956	0.876836
1418970_a_at	Bcl10	0.313049	7.50851	3.11156	0.03366	0.876836
1457650_x_at	Atg4a	0.35908	4.563	3.1089	0.0337499	0.876836
1424593_at	Ecd	-0.199626	5.94894	-3.10797	0.0337811	0.876836
1450850_at	Ezr	0.42806	8.30687	3.1063	0.0338378	0.876836
1428297_at	Map4k2	0.316636	4.56508	3.10472	0.0338913	0.876836
1441508_at	NA	0.19311	3.99457	3.10451	0.0338984	0.876836
1452335_at	Mfsd8	-0.360684	7.48958	-3.10404	0.0339144	0.876836
1457322_at	NA	0.206617	4.68681	3.10187	0.0339882	0.876836
1431428_a_at	Nosip	-0.480789	7.88668	-3.10155	0.0339991	0.876836
1447450_at	NA	0.376176	5.42206	3.10048	0.0340354	0.876836
1455172_at	AU020094	-0.259461	3.97979	-3.09931	0.0340756	0.876836
1451625_a_at	C8g	-0.272707	5.15304	-3.09896	0.0340874	0.876836
1422445_at	Itga6	0.412439	9.00888	3.09524	0.0342149	0.876836
1450917_at	Myom2	0.344827	12.5504	3.09519	0.0342165	0.876836
1440910_at	Nexmif	-0.173914	2.80442	-3.0937	0.0342678	0.876836
1423754_at	Ifitm3	0.333911	10.6456	3.09359	0.0342716	0.876836
1418275_a_at	Elf2	0.337483	7.99715	3.09336	0.0342794	0.876836
1448580_at	Glg1	0.229215	8.10648	3.09318	0.0342856	0.876836
1441115_at	NA	0.546132	4.06178	3.09249	0.0343094	0.876836
1449192_at	Atf7ip	-0.338365	6.5143	-3.09233	0.0343147	0.876836
1427963_s_at	Rdh9	0.125526	2.48361	3.09212	0.0343221	0.876836
1432052_at	Exosc1	-0.559601	4.4431	-3.09186	0.0343311	0.876836
1444515_at	NA	0.198406	4.24225	3.0917	0.0343364	0.876836
1422889_at	Pcdh18	-0.298009	6.53912	-3.09118	0.0343544	0.876836
1426850_a_at	Map2k6	-0.276486	6.12519	-3.09117	0.0343548	0.876836
1441482_at	Map2k6	-0.122973	2.49625	-3.09075	0.0343694	0.876836
1425854_x_at	LOC665506 // Trbc2	0.423084	5.28521	3.09043	0.0343802	0.876836
1445747_at	Gm15201	-0.292823	4.13565	-3.08819	0.0344578	0.876836
1421041_s_at	Gsta2 // Gsta1 // Gm3776	-0.72338	5.26025	-3.08789	0.0344679	0.876836
1436489_x_at	Pomgnt2	-0.339285	7.0662	-3.0869	0.0345024	0.876836
1434501_at	Ypel4	0.187171	3.18102	3.08603	0.0345325	0.876836
1429823_at	Sgcg	-0.254291	7.20857	-3.08548	0.0345516	0.876836
1415806_at	Plat	-0.393942	7.54845	-3.08539	0.0345549	0.876836
1456485_at	Npat	-0.22445	6.34842	-3.08458	0.034583	0.876836
1436472_at	Slfn9	0.473291	5.46672	3.08437	0.0345901	0.876836
1419101_at	Sin3a	0.162684	6.18536	3.0839	0.0346064	0.876836
1426653_at	Mcm3	0.2716	4.34013	3.08218	0.0346663	0.876836
1432709_at	4930505O19Rik	0.221502	2.77815	3.08179	0.0346801	0.876836
1418831_at	Pkp3	-0.183517	5.20363	-3.0809	0.0347112	0.876836
1420826_at	Letm1	-0.377392	7.54979	-3.08067	0.034719	0.876836
1453030_at	Msl2	0.326236	6.19941	3.07914	0.0347726	0.876836
1433559_at	Slc45a4	0.181341	7.36339	3.07817	0.0348063	0.876836
1454645_at	Mgrn1	-0.134907	9.3332	-3.07816	0.0348069	0.876836
1446019_at	NA	-0.144527	3.53777	-3.07746	0.0348313	0.876836
1445855_at	Ggct	-0.159999	3.65399	-3.07726	0.0348382	0.876836
1429393_at	Dcaf12	0.541499	6.25419	3.07631	0.0348717	0.876836
1419289_a_at	Syngr1	-0.138153	8.44257	-3.07547	0.0349012	0.876836
1457825_x_at	Tcn2	-0.129989	8.74934	-3.07533	0.034906	0.876836
1457398_at	NA	0.50477	4.57427	3.07385	0.0349582	0.876836
1429885_at	4930431P19Rik	-0.456703	3.92667	-3.07367	0.0349642	0.876836
1426675_at	Tomm70a	-0.204484	9.49648	-3.07256	0.0350033	0.876836
1435730_at	Cacna1c	-0.427588	7.3425	-3.07169	0.0350341	0.876836
1424877_a_at	Alad	-0.485035	9.53005	-3.07124	0.0350501	0.876836
1455700_at	Mterf2	-0.410619	8.54777	-3.07084	0.035064	0.876836
1438157_s_at	Nfkbia	0.546355	10.7361	3.07049	0.0350766	0.876836
1418821_at	Cyp2a12	0.207597	4.96966	3.06994	0.035096	0.876836
1442148_at	NA	-0.135354	6.482	-3.06989	0.0350975	0.876836
1453803_at	Tia1	0.266434	4.16864	3.06903	0.0351281	0.876836
1437622_x_at	Mrpl28	-0.362801	10.1869	-3.06868	0.0351403	0.876836
1442827_at	Tlr4	0.734674	5.25125	3.06779	0.0351721	0.876836
1418807_at	3110070M22Rik	-0.31419	2.9812	-3.06673	0.0352095	0.876836
1429996_at	6330417A16Rik	-0.224958	4.49812	-3.06586	0.0352406	0.876836
1455935_at	Spring1	-0.230096	6.00945	-3.06566	0.0352475	0.876836
1453810_at	Aftph	0.276998	3.69801	3.06423	0.0352983	0.876836
1419680_a_at	Elac2	-0.182932	6.1868	-3.0637	0.0353172	0.876836
1450648_s_at	H2-Ab1	1.4888	7.2792	3.06315	0.0353368	0.876836
1450716_at	Adamts1	1.1122	8.29208	3.06302	0.0353416	0.876836
1424544_at	Nrbp2	0.352856	6.85494	3.06102	0.0354126	0.876836
1435363_at	Plekhg1	0.392935	7.24238	3.06026	0.0354399	0.876836
1446741_at	Gm4151	0.236471	5.32513	3.0601	0.0354455	0.876836
1418191_at	Usp18	0.975067	6.69018	3.05985	0.0354546	0.876836
1416779_at	Cavin2	-0.181128	10.4332	-3.05858	0.0355001	0.876836
1416155_at	Hmgb3	0.160839	9.66339	3.05591	0.0355957	0.876836
1437498_at	NA	-0.535709	6.50695	-3.05506	0.0356263	0.876836
1439165_at	Arih1 // Gm20199	0.680603	5.3405	3.05326	0.0356914	0.876836
1455418_at	NA	0.145596	7.11809	3.05287	0.0357054	0.876836
1437023_at	Zfp12	-0.107835	6.03026	-3.05162	0.0357504	0.876836
1429593_at	NA	0.227253	8.14731	3.0511	0.0357693	0.876836
1435491_at	Zfp963	-0.788264	4.79637	-3.05092	0.0357756	0.876836
1439408_a_at	Med1	0.532174	2.86505	3.04642	0.0359388	0.876836
1436434_at	E2f2	0.524141	5.78981	3.04612	0.0359496	0.876836
1446177_at	NA	-0.140236	2.60519	-3.04544	0.0359745	0.876836
1425014_at	Nr2c2	-0.261162	5.76286	-3.04497	0.0359913	0.876836
1416129_at	Errfi1	1.03777	9.13254	3.04492	0.0359934	0.876836
1418115_s_at	Tor1aip2	0.105976	9.44486	3.04405	0.0360249	0.876836
1455602_x_at	Kansl1l	-0.173731	8.34477	-3.04313	0.0360585	0.876836
1435537_at	Ptprd	-0.119592	6.97274	-3.04146	0.0361196	0.876836
1417441_at	Dnajc12	0.247145	7.15847	3.04111	0.0361324	0.876836
1434229_a_at	Polb	-0.249499	7.98331	-3.03992	0.0361758	0.876836
1450061_at	Enc1	0.535874	6.87745	3.03976	0.0361816	0.876836
1435758_at	B4galt6	0.429354	7.56549	3.03974	0.0361823	0.876836
1418126_at	Ccl5	0.599768	5.13229	3.03906	0.0362072	0.876836
1447628_x_at	Mrps5	-0.116425	4.8845	-3.03841	0.036231	0.876836
1439735_at	Gm31981	0.213101	2.49342	3.03827	0.0362363	0.876836
1449991_at	Cd244a	0.277907	2.58072	3.03724	0.0362742	0.876836
1437126_at	NA	0.328439	5.00665	3.03609	0.0363164	0.876836
1424311_at	Naxd	-0.211159	8.67348	-3.03589	0.0363237	0.876836
1436936_s_at	Xist	0.450137	10.281	3.03502	0.0363556	0.876836
1445553_at	Ric3	0.222498	4.12024	3.03371	0.0364041	0.876836
1460464_at	Smim10l1	-0.315485	6.93026	-3.03289	0.0364341	0.876836
1434816_at	Vps33a	-0.277661	6.67972	-3.03008	0.0365382	0.876836
1428828_at	Rpain	-0.215095	6.66755	-3.02997	0.0365423	0.876836
1449018_at	Pfn1	0.457511	9.89075	3.02972	0.0365515	0.876836
1457220_at	Rsu1	0.253483	3.16984	3.02951	0.0365591	0.876836
1420583_a_at	Rora	-0.408053	7.4839	-3.0286	0.0365928	0.876836
1417164_at	Dusp10	0.355304	5.77847	3.02755	0.0366321	0.876836
1434846_at	Dennd4c	-0.281067	8.69064	-3.02691	0.0366559	0.876836
1418723_at	Lpar3	-0.573568	2.92764	-3.0252	0.0367192	0.876836
1444372_at	NA	0.162725	3.23646	3.025	0.0367269	0.876836
1438208_at	Taok2	0.167148	5.38645	3.02471	0.0367375	0.876836
1449364_at	Aurkc	-0.151181	3.76018	-3.02385	0.0367696	0.876836
1418652_at	Cxcl9	0.947754	6.6906	3.02316	0.0367953	0.876836
1419236_at	Helb	0.146942	5.65266	3.02238	0.0368244	0.876836
1417927_at	Ddx19a	-0.329345	7.97352	-3.02085	0.0368819	0.876836
1433838_at	Dars2	-0.563135	7.09755	-3.01956	0.03693	0.876836
1445454_at	D2Ertd282e	-0.233203	2.81622	-3.01858	0.0369668	0.876836
1434444_s_at	Anapc1	-0.321268	7.36442	-3.01828	0.0369783	0.876836
1434206_s_at	Ppp2r5c	-0.218227	8.08197	-3.01817	0.0369824	0.876836
1425772_at	Col4a4	-0.271389	4.08683	-3.01697	0.0370273	0.876836
1427067_at	Gid4	-0.176461	5.29589	-3.01681	0.0370334	0.876836
1421640_a_at	Tank	-0.186005	7.21483	-3.01674	0.0370359	0.876836
1448571_a_at	Gmfb	0.123471	6.24853	3.01669	0.0370378	0.876836
1440545_at	Grm1	-0.28619	8.11985	-3.01532	0.0370896	0.876836
1420384_at	Cert1	-0.269096	7.56507	-3.01482	0.0371085	0.876836
1449731_s_at	Nfkbia	0.616392	8.62999	3.01456	0.0371181	0.876836
1420852_a_at	B3gnt2	-0.16987	5.75432	-3.01432	0.0371271	0.876836
1448244_at	Lypla1	-0.192018	9.42613	-3.01353	0.0371569	0.876836
1427921_s_at	Cmc2	-0.189515	8.31958	-3.01326	0.0371674	0.876836
1425430_at	Krtap19-3	0.119984	2.54432	3.01306	0.0371747	0.876836
1440904_at	Senp5	0.130081	4.96299	3.01299	0.0371775	0.876836
1422903_at	Ly86	1.3829	6.79253	3.01283	0.0371835	0.876836
1444545_at	NA	-0.184194	4.49412	-3.0128	0.0371845	0.876836
1446968_at	NA	0.680793	3.76658	3.01183	0.0372214	0.876836
1442384_at	NA	-0.227321	2.5322	-3.0112	0.0372451	0.876836
1449156_at	Ly9	0.363475	3.40281	3.01029	0.0372796	0.876836
1457651_x_at	Rem2	-0.26424	3.04566	-3.01011	0.0372866	0.876836
1422259_a_at	Ccr5	0.467375	4.66106	3.00986	0.0372959	0.876836
1433468_at	Irf2bpl	-0.275524	7.02136	-3.0097	0.0373021	0.876836
1451125_at	Paip2b	-0.265691	8.49429	-3.00936	0.037315	0.876836
1441967_at	Gatd1	-0.369288	6.30763	-3.00919	0.0373213	0.876836
1448129_at	Arpc5	0.295387	8.79719	3.0086	0.0373439	0.876836
1425719_a_at	Nmi	0.468157	7.65818	3.0081	0.0373626	0.876836
1429003_at	Snw1	-0.136579	7.51661	-3.00791	0.0373698	0.876836
1445687_at	Milr1	0.250827	3.80032	3.00748	0.0373863	0.876836
1455130_at	Spty2d1	0.275656	6.30681	3.00702	0.0374039	0.876836
1436954_at	Wipf1	-0.38471	7.38226	-3.00669	0.0374165	0.876836
1453409_at	Cgrrf1	-0.160323	6.95511	-3.00644	0.037426	0.876836
1452953_at	Tvp23b	0.2448	8.66723	3.00629	0.0374314	0.876836
1418971_x_at	Bcl10	0.318263	7.32572	3.00606	0.0374405	0.876836
1443036_at	Zfp804a	0.222239	2.36803	3.00539	0.0374658	0.876836
1437418_at	NA	0.33892	3.00963	3.00528	0.0374699	0.876836
1459253_at	1700023H06Rik	-0.989656	5.78802	-3.00524	0.0374718	0.876836
1435752_s_at	Abcc9	-0.393909	11.0313	-3.00141	0.0376178	0.876836
1436650_at	Filip1	0.181685	8.34946	3.00056	0.0376504	0.876836
1451583_a_at	Mmgt2	-0.600589	4.82388	-2.99984	0.0376782	0.876836
1450033_a_at	Stat1	1.01002	7.88733	2.99922	0.0377021	0.876836
1443898_at	Bcl7c	-0.125473	3.7893	-2.99875	0.0377201	0.876836
1422723_at	Stra6	-0.128049	4.67359	-2.99867	0.037723	0.876836
1417327_at	Cav2	0.304412	9.84308	2.99774	0.037759	0.876836
1444548_at	1600025M17Rik	-0.125333	2.68718	-2.99755	0.0377663	0.876836
1451195_a_at	Tmx1	0.190333	9.02228	2.99678	0.037796	0.876836
1439383_x_at	Ptpa	-0.155959	7.52365	-2.99663	0.0378015	0.876836
1449394_at	Slco1b2	-0.285753	2.7158	-2.99623	0.0378171	0.876836
1455430_at	Rbm33	-0.159649	7.28678	-2.99588	0.0378305	0.876836
1454837_at	Cln6	0.250726	7.0535	2.99397	0.0379041	0.876836
1454924_at	Fut10	0.308083	4.08217	2.9939	0.037907	0.876836
1437123_at	Mmrn2	0.416055	7.90249	2.99337	0.0379273	0.876836
1456038_at	Fbxl4	0.120132	7.06211	2.99276	0.0379509	0.876836
1430273_at	NA	0.20327	4.20274	2.99206	0.0379783	0.876836
1425388_a_at	Tpk1	0.217392	5.43792	2.99152	0.0379991	0.876836
1419217_at	Sergef	-0.113765	5.4172	-2.99149	0.0380004	0.876836
1417251_at	Palmd	-0.275223	8.78902	-2.99148	0.0380007	0.876836
1440312_at	Elovl7	-0.246087	3.47917	-2.99005	0.0380561	0.876836
1440134_at	Cyp4a31	0.207294	4.31155	2.98871	0.0381082	0.876836
1442618_at	NA	-0.550023	6.46698	-2.9886	0.0381124	0.876836
1431996_at	Gm4022	0.232724	3.11523	2.98789	0.0381399	0.876836
1424426_at	Mtap	-0.166642	7.35331	-2.98731	0.0381627	0.876836
1451156_s_at	Vldlr	-0.367576	7.27134	-2.98718	0.0381676	0.876836
1426288_at	Lrp4	-0.183342	4.54519	-2.98572	0.0382246	0.876836
1437199_at	Dusp5	0.185128	6.59193	2.98569	0.0382259	0.876836
1441315_s_at	Slc19a2	-0.42244	6.16625	-2.98369	0.0383041	0.876836
1416402_at	Abcb10	0.215415	7.86793	2.98345	0.0383135	0.876836
1454803_a_at	Hdac11	-0.369826	6.00179	-2.98249	0.038351	0.876836
1422207_at	Htr5a	0.346147	3.82207	2.98073	0.0384199	0.876836
1420957_at	Apc	-0.271539	3.47096	-2.97837	0.0385129	0.876836
1456209_x_at	NA	0.302303	6.38405	2.97738	0.0385517	0.876836
1428511_at	Phkg2	0.155736	6.16477	2.97712	0.0385621	0.876836
1453018_at	Nvl	-0.406681	5.30935	-2.97669	0.0385789	0.876836
1419779_at	NA	0.1716	2.68162	2.97642	0.0385894	0.876836
1452490_a_at	Ap2a2	-0.306664	6.49777	-2.97607	0.0386036	0.876836
1435194_at	Hspa4	-0.309221	9.77119	-2.97591	0.0386099	0.876836
1459315_at	NA	0.351551	4.03301	2.97496	0.0386471	0.876836
1440892_at	NA	0.361933	4.98763	2.97434	0.0386716	0.876836
1442124_at	AU022252	-0.44114	6.70066	-2.9742	0.0386772	0.876836
1449563_at	Cntn1	0.202575	2.98096	2.97355	0.0387029	0.876836
1448203_at	Atp5l	-0.139944	12.4776	-2.97348	0.0387058	0.876836
1434549_at	Rab11a	-0.17494	8.69225	-2.97348	0.0387058	0.876836
1420711_a_at	Pex2	-0.14421	8.63555	-2.97303	0.0387238	0.876836
1422244_at	Pkdrej	0.424554	4.78988	2.97226	0.0387541	0.876836
1448943_at	Nrp1	0.209366	10.3459	2.97221	0.038756	0.876836
1425428_at	Hif3a	0.500066	6.70556	2.97167	0.0387774	0.876836
1450779_at	Fabp7	-0.161489	5.05834	-2.97128	0.0387929	0.876836
1430568_at	Zc3h13	-0.434843	4.36149	-2.97045	0.0388258	0.876836
1423620_at	Cenpq	-0.213626	6.99785	-2.97033	0.0388306	0.876836
1436199_at	Trim14	0.525067	5.10095	2.96988	0.0388487	0.876836
1455698_at	Sec62	-0.342944	7.00946	-2.96953	0.0388627	0.876836
1418569_at	Fblim1	-0.592952	9.42177	-2.96899	0.0388839	0.876836
1417416_at	Kcna1	-0.177603	5.96865	-2.96893	0.0388863	0.876836
1455149_at	Sh3rf1	0.730473	4.34533	2.96856	0.0389013	0.876836
1430909_at	Nup210l	0.241465	5.85385	2.96639	0.0389876	0.876836
1455052_a_at	Mzt1	-0.123792	9.54237	-2.9661	0.0389991	0.876836
1438048_at	Myct1	-0.287126	6.8078	-2.96586	0.0390087	0.876836
1446434_at	NA	-0.169764	5.18525	-2.96572	0.0390146	0.876836
1452791_at	Coq2	-0.31882	9.11949	-2.96528	0.0390321	0.876836
1459979_x_at	Zfp68	-0.148709	2.82276	-2.96496	0.039045	0.876836
1456143_at	Zmynd8	0.152081	6.5633	2.96464	0.0390576	0.876836
1444838_at	Gm9946	0.145782	6.23344	2.96437	0.0390683	0.876836
1457379_at	C78549 // Pi4ka	0.312498	4.19468	2.9635	0.0391033	0.876836
1460077_at	Ttc3	-0.21664	5.22264	-2.96096	0.0392053	0.876836
1420818_at	Sla	0.362617	4.13677	2.96045	0.0392256	0.876836
1446448_at	Pias1	0.175987	3.77705	2.96036	0.0392292	0.876836
1460255_at	Tnfsf13b	0.457444	5.96329	2.95944	0.0392662	0.876836
1441656_at	B930068K11Rik	0.180201	4.21218	2.95848	0.0393051	0.876836
1460716_a_at	Cbfb	0.260485	9.21111	2.95807	0.0393217	0.876836
1437566_at	Gnl2	0.114001	3.47371	2.95758	0.0393411	0.876836
1455861_at	Epb41l5	-0.158407	5.93301	-2.95754	0.0393427	0.876836
1438865_at	H13	0.303871	4.02225	2.95743	0.0393474	0.876836
1421341_at	Axin2	0.184558	2.85175	2.95514	0.0394397	0.876836
1416382_at	Ctsc	0.820122	9.38341	2.9547	0.0394577	0.876836
1426195_a_at	Cst3	-0.116833	12.2439	-2.95431	0.0394735	0.876836
1422953_at	Fpr2	1.03118	5.29557	2.95419	0.0394785	0.876836
1440413_at	Vwc2l	0.17612	2.88327	2.95279	0.0395351	0.876836
1434202_a_at	Fam107a	0.358695	9.18963	2.95155	0.0395855	0.876836
1450487_at	Vsx1	0.284559	4.1185	2.94991	0.039652	0.876836
1455620_at	Hs3st4	0.149494	4.28723	2.94947	0.0396702	0.876836
1453728_a_at	Mrps17	-0.165036	9.46084	-2.94885	0.0396952	0.876836
1460587_at	Sox2ot	-0.15208	2.46713	-2.94808	0.0397266	0.876836
1415855_at	Kitl	-0.215526	9.87446	-2.94807	0.0397273	0.876836
1436876_at	Rgs7bp	-0.324954	7.31679	-2.94789	0.0397345	0.876836
1425347_a_at	Zfp318	0.252307	3.75444	2.94757	0.0397475	0.876836
1436601_at	Fbxo46	0.233506	5.62193	2.94703	0.0397695	0.876836
1422327_s_at	G6pd2 // G6pdx	0.296117	4.19077	2.94659	0.0397876	0.876836
1417473_a_at	Ppcs // Gm8465	-0.460584	4.79445	-2.94652	0.0397906	0.876836
1428985_at	Ints12	-0.356401	6.55326	-2.94497	0.039854	0.876836
1431326_a_at	Tmod2	-0.189672	4.24932	-2.94291	0.0399384	0.876836
1460500_at	Gm16525 // 4930555G01Rik // D830030K20Rik // Gm5795 // Gm5796 // 2610042L04Rik // Gm8108 // Gm3317 // Gm8279 // Gm9602 // Gm9603 // Gm3373 // Gm10406 // Gm2237 // Gm2897 // Gm10340 // Gm3005 // Gm3020 // Gm3095 // Gm3636 // Gm3239 // Gm3248 // Gm3252 // Gm3264 // Gm3383 // Gm10409 // Gm3500 // Gm3488 // Gm10413 // Gm3558 // Gm3194 // Gm3667 // Gm3696 // Gm16434 // Gm3739 // Gm38418 // Gm3173 // G…	0.125023	2.69981	2.94216	0.0399692	0.876836
1448306_at	Nfkbia	0.676838	9.09901	2.94209	0.0399719	0.876836
1417074_at	Ceacam10	-0.160666	2.57525	-2.94197	0.0399769	0.876836
1435000_at	Gspt1	-0.242757	7.68523	-2.94187	0.0399812	0.876836
1455551_at	Uevld	0.410542	5.45614	2.94112	0.040012	0.876836
1457768_at	NA	-0.209043	4.1895	-2.94004	0.0400564	0.876836
1448461_a_at	Thoc7	-0.265588	10.182	-2.93921	0.0400906	0.876836
1451675_a_at	Alas2	2.19091	8.36033	2.93848	0.0401205	0.876836
1419737_a_at	Ldha	0.178456	11.8685	2.93673	0.0401929	0.876836
1438605_at	NA	0.251239	2.67694	2.93619	0.0402151	0.876836
1422234_at	Tacr2	0.168545	5.50472	2.93503	0.0402633	0.876836
1452521_a_at	Plaur	0.40013	5.82034	2.93347	0.0403282	0.876836
1433763_at	Entpd5	-0.44185	8.40229	-2.93299	0.0403479	0.876836
1424698_s_at	Gca	-0.139842	7.47329	-2.93282	0.0403552	0.876836
1432480_a_at	Cntd1	0.271666	4.27928	2.93224	0.0403791	0.876836
1434511_at	Phkb	-0.309934	9.17279	-2.93135	0.040416	0.876836
1448645_at	Msl3	-0.214336	9.07533	-2.93035	0.0404578	0.876836
1425597_a_at	Qki	-0.397286	7.87903	-2.93018	0.040465	0.876836
1449884_at	Efcab2	-0.305204	7.86104	-2.92905	0.0405122	0.876836
1447679_s_at	Bms1	-0.330485	9.27815	-2.92897	0.0405155	0.876836
1435115_at	Fndc5	-0.367095	9.42936	-2.92836	0.0405409	0.876836
1431580_at	4833421K07Rik	-0.102379	2.82731	-2.92824	0.0405459	0.876836
1443217_at	Gm13398	0.182769	3.77308	2.92721	0.0405889	0.876836
1440884_s_at	Sgcd	-0.330702	8.96172	-2.92514	0.0406757	0.876836
1441223_at	Marchf4	0.287228	4.77515	2.92459	0.0406985	0.876836
1452144_a_at	Mrpl44	-0.154956	10.0028	-2.92294	0.0407679	0.876836
1456005_a_at	Bcl2l11	0.652184	8.30095	2.92179	0.0408164	0.876836
1441761_at	NA	0.461043	3.35863	2.92078	0.040859	0.876836
1443965_at	NA	0.204989	4.07476	2.91897	0.0409351	0.876836
1419291_x_at	Gas5	0.401113	8.28919	2.91849	0.0409558	0.876836
1447260_at	H2-Bl // H2-D4 // H2-T3-like // LOC547349 // Gm38417	0.667288	3.7379	2.91748	0.0409982	0.876836
1437285_at	Nadk2	-0.349025	4.27792	-2.91709	0.0410149	0.876836
1439815_at	Heatr5b	-0.280087	7.62662	-2.91663	0.0410342	0.876836
1424843_a_at	Gas5	0.627329	4.20351	2.91623	0.0410513	0.876836
1445558_at	5930430L01Rik	0.353357	4.79942	2.91593	0.041064	0.876836
1439442_x_at	Yars2	-0.450449	7.46702	-2.91559	0.0410785	0.876836
1448064_at	NA	0.119201	3.03544	2.91393	0.0411487	0.876836
1435058_x_at	Stxbp3	-0.343489	4.5279	-2.91376	0.0411562	0.876836
1425518_at	Rapgef4	-0.49199	7.06721	-2.91359	0.0411635	0.876836
1417236_at	Ehd3	0.19722	5.51628	2.91337	0.0411726	0.876836
1417361_at	Asb3	-0.450094	6.68183	-2.91327	0.0411771	0.876836
1438498_at	Zmynd15	0.18604	4.34055	2.91286	0.0411945	0.876836
1457432_at	Prox1	-0.378849	6.11148	-2.91245	0.0412116	0.876836
1449989_at	Mcpt2	0.359459	3.71093	2.91217	0.0412237	0.876836
1456324_at	Zfp748	-0.479247	5.07449	-2.91178	0.0412404	0.876836
1422653_at	Cep70	0.183513	5.18863	2.91144	0.0412546	0.876836
1426258_at	Sorl1	0.632846	7.77047	2.91019	0.0413079	0.876836
1459119_at	Cenpo	-0.180542	4.46374	-2.91011	0.0413113	0.876836
1418066_at	Cfl2	-0.228607	9.63116	-2.90896	0.0413605	0.876836
1450714_at	Azin1	0.299926	9.56276	2.90837	0.0413858	0.876836
1428198_at	Adal	-0.368038	6.39686	-2.90738	0.0414282	0.876836
1451980_at	Casd1	-0.160864	8.82058	-2.90465	0.0415455	0.876836
1456702_x_at	Mat2a	0.293344	9.51736	2.90445	0.041554	0.876836
1419795_at	AA517631	0.194995	2.84591	2.90435	0.0415581	0.876836
1426741_a_at	Fastkd2	-0.311564	8.82935	-2.90427	0.0415616	0.876836
1415947_at	Creg1	-0.332211	10.2198	-2.90418	0.0415657	0.876836
1415895_at	Snrpn // Snurf	-0.460363	10.558	-2.90336	0.0416008	0.876836
1422962_a_at	Psmb8	0.716663	7.50968	2.90264	0.041632	0.876836
1457376_at	NA	0.381897	3.14485	2.90261	0.0416332	0.876836
1448009_at	Uggt1	-0.511711	7.41277	-2.9021	0.0416551	0.876836
1457551_at	NA	-0.3225	3.875	-2.90206	0.0416567	0.876836
1431337_a_at	Dennd10	-0.161355	8.09462	-2.90197	0.0416609	0.876836
1421571_a_at	Ly6c1 // Ly6c2	0.196651	11.1559	2.90133	0.0416883	0.876836
1419004_s_at	Bcl2a1a // Bcl2a1b // Bcl2a1d	1.48265	4.79507	2.90072	0.0417145	0.876836
1430828_at	NA	-0.106846	2.8291	-2.90017	0.0417384	0.876836
1437876_at	Il20rb	0.267543	3.16796	2.89994	0.0417485	0.876836
1433699_at	Tnfaip3	0.209702	6.30633	2.89963	0.0417617	0.876836
1437783_x_at	Cnpy2	-0.25035	9.04039	-2.89919	0.0417806	0.876836
1427942_at	Rassf9	-0.668785	4.22739	-2.89916	0.041782	0.876836
1417435_at	Large1	-0.292424	9.4637	-2.89877	0.0417987	0.876836
1435267_at	NA	0.708197	7.6543	2.8987	0.0418022	0.876836
1439593_s_at	Ppp4r1l-ps	0.122201	6.47859	2.89865	0.041804	0.876836
1446073_at	NA	0.146005	3.88851	2.89826	0.0418211	0.876836
1434758_at	Crispld2	-0.259798	8.222	-2.89807	0.0418291	0.876836
1455737_at	Ppm1h	0.289461	6.38306	2.89572	0.0419313	0.876836
1450798_at	Tnxb	-0.377903	8.2643	-2.89551	0.0419402	0.876836
1442017_at	Nfs1	0.614148	3.77189	2.89517	0.0419549	0.876836
1447939_a_at	Gm5859 // Gm7819 // Gm3883 // Gm3893 // Gm29801 // Gm29804 // Gm17167 // Gm42275	0.343365	5.12086	2.89494	0.0419651	0.876836
1449575_a_at	Gstp1	-0.1747	11.4751	-2.89384	0.0420129	0.876836
1441573_at	Scmh1	0.189477	4.31294	2.89306	0.042047	0.876836
1434105_at	Epm2aip1	-0.209039	8.46617	-2.89253	0.0420701	0.876836
1444940_at	C76411	0.111442	3.36126	2.89145	0.0421172	0.876836
1456718_at	Tlcd4	-0.136386	2.19643	-2.89122	0.0421269	0.876836
1459669_at	NA	-0.142886	4.07236	-2.88832	0.0422537	0.876836
1427892_at	Myo1g	0.29153	4.59963	2.88629	0.042343	0.876836
1443770_x_at	NA	0.152025	2.60862	2.88552	0.0423769	0.876836
1436138_at	Ttc19	-0.144127	6.96672	-2.88422	0.0424339	0.876836
1436330_x_at	Zfp995 // Gm7072	-0.701213	4.75623	-2.88407	0.0424408	0.876836
1422064_a_at	Zbtb20	-0.178887	9.37921	-2.8839	0.0424481	0.876836
1457743_at	Rgs7bp	-0.276728	5.08211	-2.88381	0.042452	0.876836
1435150_at	NA	-0.579226	5.10975	-2.88153	0.0425529	0.876836
1452353_at	Gpr155	-0.331602	6.97047	-2.88023	0.0426102	0.876836
1418210_at	Pfn2	-0.241296	9.49521	-2.87979	0.0426296	0.876836
1457912_at	E130317F20Rik	0.11573	3.41713	2.87922	0.0426548	0.876836
1437143_a_at	Tmx1	0.280387	9.44789	2.87848	0.0426878	0.876836
1449065_at	Acot1	-0.620206	5.74499	-2.87837	0.0426923	0.876836
1440130_at	NA	-0.204179	4.42136	-2.87735	0.0427379	0.876836
1447897_x_at	Anapc11	-0.13549	5.94291	-2.87734	0.0427382	0.876836
1425686_at	Cflar	-0.224306	7.17397	-2.87573	0.0428098	0.876836
1436367_at	Ptprb	0.219507	9.72759	2.87512	0.0428368	0.876836
1443864_at	Dtl	0.219441	2.55322	2.87433	0.0428723	0.876836
1437868_at	Tent5a	0.591881	7.86305	2.87409	0.0428827	0.876836
1438185_at	NA	0.217008	3.74358	2.87399	0.0428873	0.876836
1443998_at	Rassf2	0.131892	2.80756	2.87347	0.0429105	0.876836
1444444_at	Akap6	-0.40677	5.85712	-2.87288	0.0429366	0.876836
1434456_at	Rundc3b	0.152513	3.18469	2.87276	0.0429423	0.876836
1446238_at	4930431P03Rik	0.150206	3.93973	2.8719	0.0429805	0.876836
1436856_x_at	Tars2	-0.271808	6.90215	-2.87091	0.0430248	0.876836
1436008_at	Tpd52	0.263812	4.56873	2.87013	0.0430599	0.876836
1434939_at	Foxf1	0.330734	3.80289	2.86905	0.0431081	0.876836
1445582_at	NA	0.180789	3.94922	2.86833	0.0431402	0.876836
1460495_s_at	Htra2	0.27909	7.35932	2.8682	0.0431463	0.876836
1450924_at	Hdgfl3	0.46093	6.03307	2.86685	0.0432068	0.876836
1434917_at	Cobl	-0.188185	4.31308	-2.86667	0.0432149	0.876836
1431241_at	Chchd3	-0.296907	6.84652	-2.86637	0.0432286	0.876836
1426411_a_at	Strbp	-0.151262	5.24013	-2.86601	0.0432448	0.876836
1443790_x_at	Particl	-0.203754	5.14093	-2.86582	0.0432533	0.876836
1424444_a_at	1600014C10Rik	-0.162358	8.60457	-2.86559	0.0432635	0.876836
1428861_at	Filip1l	0.271658	8.28305	2.8644	0.0433173	0.876836
1459159_a_at	Ccdc6	0.122911	4.49128	2.8632	0.0433712	0.876836
1438592_at	NA	-0.359609	3.23978	-2.86311	0.0433756	0.876836
1460696_at	Cryzl2	-0.413134	6.19756	-2.86298	0.0433812	0.876836
1453063_at	Cltb	0.16113	7.84447	2.86286	0.0433864	0.876836
1457999_at	NA	-0.343155	6.64885	-2.86284	0.0433877	0.876836
1448890_at	Klf2	0.405833	9.20877	2.86245	0.0434054	0.876836
1434100_x_at	Ppargc1a	-0.343594	8.49703	-2.86214	0.0434193	0.876836
1456768_a_at	Mmrn2	0.370109	8.87672	2.86203	0.0434242	0.876836
1427183_at	Efemp1	-0.805192	7.17784	-2.8618	0.0434347	0.876836
1438082_at	Pacc1	-0.577301	6.28783	-2.86118	0.0434626	0.876836
1425589_at	Hsd17b13	-0.176984	3.36888	-2.86098	0.0434718	0.876836
1435786_at	Klhl12	-0.18864	7.81619	-2.85999	0.0435166	0.876836
1420404_at	Cd86	0.327867	5.43861	2.8595	0.0435385	0.876836
1459973_x_at	Dpp4	-0.469533	3.49837	-2.85907	0.0435584	0.876836
1434981_at	Enkd1	0.181172	3.67009	2.85904	0.0435594	0.876836
1440999_at	Zfp697	0.348102	5.06043	2.85885	0.0435682	0.876836
1417614_at	Ckm	0.109151	12.9057	2.85811	0.0436019	0.876836
1427752_a_at	Trbv29	-0.216561	2.57283	-2.85705	0.0436502	0.876836
1431885_a_at	Mus81	-0.222828	6.82978	-2.85674	0.043664	0.876836
1425900_at	Hkdc1	0.215281	5.46824	2.85593	0.043701	0.876836
1454906_at	Rarb	-0.578086	7.75548	-2.85534	0.0437278	0.876836
1424763_at	Rsph9	0.372305	5.26436	2.85439	0.0437711	0.876836
1430713_s_at	Ndufa13	-0.133901	13.0588	-2.85285	0.0438415	0.876836
1454941_at	Nmt1	0.302176	6.38889	2.85284	0.0438421	0.876836
1417888_at	Trim13	-0.187737	7.01114	-2.85173	0.0438927	0.876836
1436155_at	Nmnat2	0.17147	3.75557	2.85158	0.0438995	0.876836
1422495_a_at	Hmgn1	0.146253	10.2853	2.84987	0.0439781	0.876836
1432445_at	2310016G11Rik	0.174858	3.32671	2.8492	0.0440087	0.876836
1452864_at	Med12l	-0.310747	6.72656	-2.849	0.044018	0.876836
1453108_at	Arsk	-0.420036	6.46628	-2.84879	0.0440278	0.876836
1420133_at	Gm11487	0.259832	3.75231	2.84852	0.0440401	0.876836
1431559_at	6430710C18Rik	-0.439606	4.35646	-2.84838	0.0440466	0.876836
1455224_at	Angptl1	-0.478656	5.164	-2.84715	0.0441029	0.876836
1426735_at	Iars2	-0.269499	8.34177	-2.84667	0.0441251	0.876836
1445318_at	Klhl4	0.0963901	2.59555	2.84666	0.0441256	0.876836
1439453_x_at	Rnaseh2c	-0.290376	7.84579	-2.84654	0.044131	0.876836
1446353_at	Tubb6	-0.170122	6.13211	-2.84555	0.0441767	0.876836
1427066_a_at	Gid4	-0.26176	7.79438	-2.8454	0.0441836	0.876836
1439173_at	Hook1	-0.241885	2.5812	-2.8446	0.0442204	0.876836
1442358_at	Rnf169	0.408997	5.71057	2.84441	0.0442294	0.876836
1442004_at	Trim65	-0.216339	4.8496	-2.84302	0.0442935	0.876836
1423967_at	Palm	-0.244014	6.86748	-2.84171	0.0443543	0.876836
1436468_at	Zdhhc8	-0.269544	6.61806	-2.84169	0.0443551	0.876836
1422005_at	Eif2ak2	0.538067	5.17208	2.84043	0.0444134	0.876836
1450803_at	Ntf3	-0.278255	5.03556	-2.84003	0.044432	0.876836
1434535_at	Krt222	0.306095	6.46509	2.84002	0.0444324	0.876836
1438049_at	NA	0.411971	6.35241	2.83985	0.0444407	0.876836
1422006_at	Eif2ak2	0.657161	6.14954	2.8388	0.0444894	0.876836
1450965_at	Tex261	0.347431	8.57794	2.83857	0.0444998	0.876836
1448210_at	Rab1a	-0.176125	9.52328	-2.83713	0.0445672	0.876836
1442628_at	Zfp800	0.193315	3.1168	2.83712	0.0445676	0.876836
1440343_at	Rps6ka5	-0.76763	6.04486	-2.83601	0.0446191	0.876836
1416564_at	Sox7	-0.593378	8.17289	-2.83473	0.0446792	0.876836
1448562_at	Upp1	0.637342	6.56504	2.83437	0.0446958	0.876836
1456041_at	Snx16	-0.336925	6.58666	-2.83417	0.0447054	0.876836
1429042_at	Tmem167b	-0.287844	7.49017	-2.83405	0.0447107	0.876836
1418804_at	Sucnr1	-0.343385	3.08787	-2.83294	0.0447628	0.876836
1457587_at	Kcnq5	-0.309516	3.8064	-2.83197	0.0448084	0.876836
1417985_at	Nrarp	0.398998	7.41819	2.83177	0.0448175	0.876836
1420907_at	Cd2ap	0.295487	7.27601	2.83127	0.0448412	0.876836
1419748_at	Abcd2	-0.640144	4.79656	-2.8279	0.0449994	0.876836
1421487_a_at	Nck1	-0.271212	8.29468	-2.82764	0.0450117	0.876836
1421519_a_at	Zfp120	-0.435364	5.67772	-2.82755	0.045016	0.876836
1435961_at	Nat14	0.331881	4.96408	2.82706	0.0450392	0.876836
1418984_at	Patj	-0.265941	6.5536	-2.82703	0.0450405	0.876836
1416180_a_at	Rdx	0.259814	8.01151	2.82577	0.0450998	0.876836
1451435_at	Cux1	-0.192675	8.08194	-2.82507	0.0451331	0.876836
1449021_at	Rpp21	-0.330003	8.17659	-2.82468	0.0451515	0.876836
1455901_at	Chpt1	-0.344417	10.003	-2.82333	0.0452151	0.876836
1437813_at	Crybg2	0.182881	3.48673	2.82272	0.0452444	0.876836
1434099_at	Ppargc1a	-0.441921	8.46324	-2.8225	0.0452545	0.876836
1455145_at	Pcdh19	0.260241	7.40186	2.82158	0.0452983	0.876836
1422660_at	Rbm3 // Rbm3-ps	0.551434	9.84375	2.82117	0.0453179	0.876836
1436108_at	Txndc9	-0.404099	4.87729	-2.82076	0.0453373	0.876836
1448272_at	Btg2	0.454672	7.9453	2.81992	0.0453772	0.876836
1433550_at	Chfr	0.240048	7.61763	2.81942	0.0454011	0.876836
1439916_at	Gm9861	0.169104	2.31433	2.8182	0.0454593	0.876836
1454137_s_at	Hjv	-0.372154	9.77154	-2.81673	0.0455294	0.876836
1424729_at	Adig	-0.244871	4.05584	-2.81458	0.0456319	0.876836
1448038_at	1810021B22Rik	-0.191016	6.47183	-2.81415	0.0456524	0.876836
1426270_at	Smc5	-0.354293	6.97713	-2.81325	0.045696	0.876836
1421022_x_at	Acyp1	-0.307661	8.04232	-2.81318	0.0456989	0.876836
1427159_at	Pcf11	-0.211603	7.13573	-2.81277	0.0457186	0.876836
1455732_at	1700025G04Rik	0.445967	8.58834	2.81141	0.0457841	0.876836
1419723_at	Opn1mw	0.14236	3.62848	2.8111	0.0457991	0.876836
1424885_at	Klhdc8a	-0.303614	6.76168	-2.81017	0.0458439	0.876836
1415809_at	Tpbpa	-0.112978	2.63259	-2.80945	0.0458782	0.876836
1439801_at	Sun3	1.01236	5.83712	2.8092	0.0458906	0.876836
1459782_x_at	Abcc5	0.235537	5.39644	2.80654	0.0460188	0.876836
1436697_at	NA	-0.370728	5.62322	-2.80616	0.0460374	0.876836
1446552_at	NA	0.334162	3.01575	2.80578	0.0460557	0.876836
1442713_at	Gm4665	0.127494	2.64196	2.80506	0.0460903	0.876836
1427456_at	Wdfy3	-0.569357	7.44748	-2.80467	0.0461092	0.876836
1451918_a_at	Borcs5	-0.221215	7.36177	-2.80443	0.0461209	0.876836
1425874_at	Hoxc13	0.137261	3.4376	2.80425	0.0461296	0.876836
1423441_at	Tfb2m	-0.445398	10.1011	-2.80373	0.0461551	0.876836
1437014_x_at	Prdx1	-0.190796	8.46758	-2.80268	0.0462058	0.876836
1458022_at	NA	-0.194092	4.54737	-2.80175	0.0462509	0.876836
1438241_at	Rgma	-0.463338	6.20073	-2.80143	0.0462665	0.876836
1426497_at	Kdm5c	0.206672	5.6495	2.80031	0.0463209	0.876836
1422135_at	Zfp146	-0.871426	4.15276	-2.79948	0.0463615	0.876836
1458338_x_at	Nr2c1	-0.1911	3.51409	-2.79843	0.0464128	0.876836
1437108_at	Lsm6	0.44774	4.53964	2.7982	0.0464238	0.876836
1422619_at	Plpp1	-0.169468	9.53176	-2.79764	0.0464514	0.876836
1436964_at	NA	0.986834	4.52544	2.79715	0.0464753	0.876836
1449318_at	Tubg2	-0.199872	2.9837	-2.79708	0.0464789	0.876836
1436272_at	Rab3gap2	-0.248752	6.78023	-2.79634	0.0465151	0.876836
1448760_at	Zfp68	-0.321782	7.50396	-2.79627	0.0465182	0.876836
1448155_at	Pdcd6ip	-0.19889	9.07751	-2.7958	0.0465414	0.876836
1433696_at	Jpt2	0.494583	5.84999	2.79497	0.0465818	0.876836
1433718_a_at	Cbx1	-0.169078	8.20049	-2.79448	0.0466062	0.876836
1442146_at	NA	0.197645	4.7898	2.79302	0.0466776	0.876836
1417426_at	Srgn	0.23298	10.3509	2.79206	0.0467251	0.876836
1452788_at	Ppp2r5e	-0.368588	7.18502	-2.79142	0.0467564	0.876836
1444989_at	NA	0.233781	3.96745	2.79037	0.0468082	0.876836
1450842_a_at	Cenpa	-0.394392	8.31999	-2.79037	0.0468082	0.876836
1431255_at	Calr3	-0.430768	7.11354	-2.79002	0.0468254	0.876836
1418442_at	Xpo1	-0.202283	8.78708	-2.78989	0.0468318	0.876836
1421447_at	Onecut1	-0.137389	2.77227	-2.78947	0.0468525	0.876836
1422573_at	Ampd3	-0.374829	8.18231	-2.78918	0.0468669	0.876836
1454982_at	Arfgef2	-0.264758	8.39023	-2.78899	0.0468762	0.876836
1428852_at	Dock3	0.198415	3.35865	2.78862	0.0468946	0.876836
1424578_at	Arrdc1	0.21133	7.22691	2.78813	0.0469187	0.876836
1440264_at	NA	-0.316049	3.92081	-2.78797	0.0469264	0.876836
1446712_at	NA	-0.213483	3.27736	-2.78587	0.0470305	0.876836
1456663_x_at	Tm2d2	-0.145329	7.59346	-2.78566	0.0470409	0.876836
1458739_at	NA	0.447836	3.8821	2.78407	0.0471201	0.876836
1433624_at	Prrc2b	0.260419	9.20996	2.78393	0.0471266	0.876836
1417744_a_at	Ralb	0.351264	7.78572	2.7839	0.0471284	0.876836
1432494_a_at	Ift43	-0.398237	7.86293	-2.78371	0.0471375	0.876836
1447139_at	Bcl7c	-0.123192	4.12653	-2.78336	0.047155	0.876836
1422557_s_at	Mt1	0.241054	11.4172	2.78215	0.0472155	0.876836
1459620_at	9130004C02Rik	-0.181247	2.43659	-2.78124	0.0472604	0.876836
1416995_at	Pacsin3	0.197963	8.7168	2.78021	0.0473118	0.876836
1435198_at	NA	-0.627693	6.16226	-2.77933	0.0473558	0.876836
1437234_x_at	Prmt2	0.240431	8.12854	2.77845	0.0474001	0.876836
1420464_s_at	Pira6 // Pira1 // Pira11 // Pira2 // Lilra6 // Pira4 // Pira5 // Pira7 // Pirb // Gm10693 // Pira12	1.06181	4.95448	2.77783	0.047431	0.876836
1454232_at	9430027B09Rik	-0.276867	2.79441	-2.77763	0.047441	0.876836
1439800_at	Clip1	0.596846	7.34241	2.7773	0.0474576	0.876836
1452674_a_at	Eif3k	-0.164585	10.1893	-2.77677	0.0474842	0.876836
1424960_at	Epn3	0.134688	6.24003	2.77675	0.0474852	0.876836
1435099_at	Utp14a	-0.236444	7.88546	-2.77618	0.0475138	0.876836
1447807_s_at	Plekhh1	-0.47153	6.99121	-2.77606	0.0475195	0.876836
1417348_at	2310039H08Rik	-0.206038	8.07269	-2.77549	0.047548	0.876836
1426464_at	Nr1d1	-0.293501	7.53686	-2.77515	0.0475654	0.876836
1429410_at	Eny2	-0.33196	7.30912	-2.77419	0.0476135	0.876836
1427186_a_at	Mef2a	-0.356733	9.55992	-2.77105	0.0477716	0.876836
1425084_at	Gimap7	0.249349	4.08173	2.77083	0.0477828	0.876836
1416482_at	Ttc3	-0.251394	5.98027	-2.77052	0.0477983	0.876836
1459658_at	Mcm5	0.334403	2.8292	2.77019	0.0478148	0.876836
1427735_a_at	Acta1	1.04508	11.8916	2.77016	0.0478164	0.876836
1445296_at	NA	-0.395752	2.42486	-2.76994	0.0478277	0.876836
1434190_at	Sms	-0.228253	9.15393	-2.76963	0.0478432	0.876836
1458415_at	Clec2e	-0.123298	3.94251	-2.76917	0.0478668	0.876836
1423131_at	Nsa2	-0.200183	6.59929	-2.76872	0.0478892	0.876836
1437728_at	Alkbh5	-0.3495	8.24343	-2.76866	0.0478926	0.876836
1442000_at	Mfsd2b	0.183291	2.25406	2.76814	0.0479185	0.876836
1424677_at	Cyp2j9	-0.276571	4.1816	-2.76746	0.047953	0.876836
1443099_at	NA	0.390565	4.10075	2.76665	0.0479941	0.876836
1437391_x_at	Mrpl44	-0.140018	9.58977	-2.76652	0.048001	0.876836
1452215_at	9130401M01Rik	-0.155352	6.82982	-2.76618	0.0480183	0.876836
1426153_a_at	Dsg2	-0.356533	3.61217	-2.76577	0.0480391	0.876836
1444281_at	NA	-0.48263	3.54391	-2.76552	0.0480518	0.876836
1416536_at	Pwwp3a	0.160249	5.92204	2.7651	0.0480729	0.876836
1433041_at	Rabepk	0.255737	5.09572	2.76395	0.0481315	0.876836
1438728_at	Nif3l1	-0.28535	5.53099	-2.76342	0.0481585	0.876836
1458012_at	Dach2	0.152453	2.41946	2.76334	0.0481623	0.876836
1434243_s_at	Tomm70a	-0.353349	6.95702	-2.76271	0.0481945	0.876836
1451828_a_at	Acsl4	0.452552	3.77019	2.7625	0.0482053	0.876836
1455153_at	Zfp236	-0.261491	6.40356	-2.762	0.048231	0.876836
1425103_at	Ace2	0.519394	5.30472	2.76103	0.0482805	0.876836
1451270_at	Dusp18	-0.727593	7.75924	-2.76079	0.0482927	0.876836
1452628_at	Bag5	-0.328212	7.75324	-2.76057	0.0483039	0.876836
1432410_a_at	Bmp7	0.270669	3.02341	2.76035	0.0483149	0.876836
1418245_a_at	Rbfox2	0.406123	8.84414	2.75982	0.0483421	0.876836
1438370_x_at	Cbarp	-0.262902	4.77157	-2.75829	0.0484204	0.876836
1448196_at	Mat2b	-0.148014	9.93623	-2.75716	0.0484785	0.876836
1435906_x_at	Gbp2	0.503484	8.17089	2.75672	0.0485012	0.876836
1424268_at	Smox	0.413876	6.76497	2.7548	0.0485998	0.876836
1429831_at	Pik3ap1	1.27747	5.65647	2.7541	0.0486357	0.876836
1446130_at	Mir1931	0.25361	3.09664	2.75356	0.0486635	0.876836
1419032_at	Stk26	-0.300992	3.27305	-2.75182	0.0487533	0.876836
1442387_at	NA	0.20526	4.41243	2.75036	0.0488286	0.876836
1447171_at	NA	-0.123142	2.9811	-2.74879	0.0489099	0.876836
1442939_at	Rif1	-0.305311	4.63033	-2.74415	0.0491512	0.876836
1421098_at	Stap1	0.438772	3.70898	2.74403	0.0491574	0.876836
1427347_s_at	Tubb2a	0.285374	9.15912	2.74388	0.0491655	0.876836
1428719_at	Iglc2	-0.627478	3.77773	-2.74337	0.049192	0.876836
1430668_a_at	Ankra2	0.129062	7.20215	2.74335	0.0491929	0.876836
1434004_at	Dhps	-0.283804	7.01254	-2.74286	0.0492188	0.876836
1442078_at	NA	-0.436918	3.33522	-2.74279	0.0492221	0.876836
1422551_at	Zkscan3	-0.451695	5.73967	-2.74271	0.0492263	0.876836
1451184_at	Hnrnpa3 // Gm6793	0.267195	9.50001	2.74249	0.049238	0.876836
1454041_at	Pibf1	0.13406	2.76175	2.74224	0.0492508	0.876836
1435057_x_at	Polr1e	0.204581	7.61309	2.74169	0.0492797	0.876836
1432164_a_at	Gcsh	-0.295979	10.2783	-2.74142	0.049294	0.876836
1444848_at	NA	0.303821	3.97918	2.74064	0.0493348	0.876836
1429131_at	Ube2v2	-0.342388	4.84003	-2.74036	0.0493492	0.876836
1430220_at	4833420G17Rik	-0.158972	3.04819	-2.74009	0.0493633	0.876836
1426584_a_at	Sord	-0.540533	9.98415	-2.73912	0.0494141	0.876836
1459352_at	NA	0.145992	2.68982	2.73895	0.0494234	0.876836
1452735_at	Pcnp	0.465876	8.57432	2.73877	0.0494325	0.876836
1420549_at	Gbp2b	0.140092	3.24022	2.73861	0.0494413	0.876836
1417401_at	Rai14	0.615686	5.17652	2.73772	0.0494877	0.876836
1455785_at	Kcna1	-0.369911	6.08021	-2.73641	0.0495568	0.876836
1422027_a_at	Ets1	0.264342	6.32596	2.73637	0.0495586	0.876836
1452722_a_at	Cul5	-0.483092	7.2736	-2.73565	0.0495968	0.876836
1439997_at	Synj1	0.175663	2.69135	2.73523	0.0496187	0.876836
1428655_at	Ppp1r21	0.274677	7.26548	2.73508	0.0496267	0.876836
1423992_at	Gatad2a	0.291869	7.88447	2.7348	0.0496416	0.876836
1421202_at	Chrna4	-0.145904	4.55965	-2.73423	0.0496718	0.876836
1428442_at	BC029722	-0.157364	8.29587	-2.73407	0.0496799	0.876836
1429524_at	Myo1f	0.646864	2.86034	2.73367	0.0497014	0.876836
1428361_x_at	Hba-a1 // Hba-a2	0.38585	14.0089	2.73277	0.0497487	0.876836
1427990_at	Usp45	-0.206819	6.78644	-2.73198	0.0497902	0.876836
1421535_a_at	Pde4a	-0.12923	6.28907	-2.73056	0.0498657	0.876836
1426765_at	Commd7	0.148869	7.10837	2.72989	0.0499012	0.876836
1448109_a_at	Rpl26	-0.105076	12.6287	-2.72974	0.049909	0.876836
1435464_at	Smim14	-0.231838	8.15851	-2.72885	0.0499565	0.876836
1438062_at	Rsf1	-0.164248	7.17017	-2.72838	0.0499814	0.876836
1420482_at	Cnnm3	-0.164283	5.54596	-2.72742	0.0500324	0.876836
1421852_at	Kcnk5	0.355246	3.58202	2.72658	0.0500769	0.876836
1437525_a_at	Polr3a	-0.24143	7.16249	-2.72528	0.0501463	0.876836
1425869_a_at	Psen2	-0.153198	7.17816	-2.72449	0.0501885	0.876836
1436941_at	Nxpe3	0.302482	3.99343	2.72382	0.0502242	0.876836
1439131_at	Txlng	0.253771	3.4039	2.7236	0.050236	0.876836
1451593_at	H2-K1	0.343757	7.17116	2.72326	0.0502544	0.876836
1436793_at	St18	0.171118	2.77641	2.72306	0.0502652	0.876836
1435860_at	Slc5a6	-0.120195	4.86752	-2.72302	0.0502671	0.876836
1448356_at	Ube2d2a	-0.102435	9.08783	-2.72287	0.0502752	0.876836
1416530_a_at	Pnp	0.250099	9.45151	2.72241	0.0502998	0.876836
1446969_at	NA	0.505613	3.95447	2.72213	0.0503146	0.876836
1450380_at	Epdr1	-0.346339	8.21576	-2.72173	0.0503363	0.876836
1449178_at	Pdlim3	-0.457254	8.66103	-2.72156	0.0503453	0.876836
1432509_at	5033430I15Rik	-0.282482	4.92371	-2.72064	0.0503945	0.876836
1457435_x_at	Myom2	0.129951	13.7026	2.71869	0.0504994	0.876836
1418114_at	Rbpj	0.56006	6.19715	2.71721	0.0505793	0.876836
1442901_at	Tax1bp1	0.213111	4.06103	2.7158	0.0506551	0.876836
1446466_at	NA	0.240016	4.54712	2.71497	0.0506996	0.876836
1448398_s_at	Rpl22	-0.171372	7.96161	-2.71389	0.0507582	0.876836
1447682_x_at	Traf5	-0.214211	2.65578	-2.71386	0.05076	0.876836
1428919_at	Cep43	-0.221731	7.87282	-2.71351	0.0507786	0.876836
1421888_x_at	Aplp2	-0.213789	8.28189	-2.7132	0.0507956	0.876836
1450420_at	Stag1	-0.285654	7.48646	-2.71261	0.0508275	0.876836
1457837_at	Plb1	0.17499	2.58515	2.71161	0.0508815	0.876836
1451178_at	Mrpl53	-0.369712	10.0366	-2.7107	0.0509312	0.876836
1444633_at	Gm35161	-0.167879	4.60723	-2.71051	0.0509413	0.876836
1416508_at	Med28	-0.137218	9.26909	-2.71002	0.0509683	0.876836
1434870_at	NA	-0.238816	8.07446	-2.70932	0.0510059	0.876836
1455415_at	A730056A06Rik	0.131514	3.45981	2.70768	0.0510956	0.876836
1443319_at	Pag1	0.150384	4.44505	2.70596	0.0511892	0.876836
1441413_at	NA	-0.461045	4.4672	-2.70516	0.0512327	0.876836
1417008_at	Crat	-0.358612	10.0751	-2.70415	0.051288	0.876836
1417179_at	Tspan5	-0.506953	6.05525	-2.70395	0.0512989	0.876836
1429627_at	Ppil3	-0.177119	8.07606	-2.7034	0.0513291	0.876836
1449858_at	Cd86	0.61205	4.36565	2.70176	0.0514193	0.876836
1421392_a_at	Birc3	0.418791	7.39836	2.70131	0.0514437	0.876836
1452468_s_at	Mmab	-0.257424	5.86127	-2.70038	0.0514951	0.876836
1426943_at	Ints1	-0.182874	6.36778	-2.69986	0.0515239	0.876836
1437680_x_at	Glrx2	-0.212642	7.31727	-2.69933	0.0515526	0.876836
1434741_at	Rreb1	0.153015	5.267	2.699	0.0515711	0.876836
1455359_at	Ptpn14	-0.20957	7.63229	-2.69871	0.051587	0.876836
1421883_at	Elavl2	-0.113074	2.38573	-2.69853	0.0515967	0.876836
1453299_a_at	Pnp2 // Pnp	0.201007	8.1451	2.69799	0.0516266	0.876836
1418471_at	Pgf	0.283823	6.47514	2.69731	0.051664	0.876836
1431777_a_at	Hmgn3	-0.852456	6.66162	-2.69717	0.0516721	0.876836
1452207_at	Cited2	-0.494989	8.71888	-2.69657	0.0517049	0.876836
1418297_at	Dpysl4	-0.242991	4.70492	-2.69647	0.0517107	0.876836
1458129_at	Rora	-0.325625	6.30021	-2.69603	0.0517347	0.876836
1417172_at	Ube2l6	1.35811	5.75804	2.69558	0.0517596	0.876836
1433447_x_at	Cct4	-0.111456	10.9284	-2.69511	0.0517859	0.876836
1431679_at	2510042H12Rik	0.238591	2.93998	2.69453	0.0518178	0.876836
1457355_at	Pnpla8	-0.349509	6.88585	-2.69418	0.0518371	0.876836
1425407_s_at	Clec4a2 // Clec4b1	0.904399	5.66943	2.69392	0.0518515	0.876836
1460123_at	Gpr1	-0.287779	4.12897	-2.69295	0.0519056	0.876836
1434014_at	Atg4c	-0.225877	4.78787	-2.69228	0.0519428	0.876836
1458385_at	Hspa4l	-0.358353	6.46305	-2.69222	0.0519461	0.876836
1420908_at	Cd2ap	-0.154354	5.6974	-2.69209	0.0519529	0.876836
1431966_at	Agbl3	-0.107414	2.27592	-2.68943	0.052101	0.876836
1431452_at	Ndst4	0.112529	3.51172	2.68854	0.0521508	0.876836
1422144_at	Inhbe	0.230901	3.19153	2.68844	0.0521565	0.876836
1418223_at	Sec11a	0.141091	9.29986	2.68776	0.0521941	0.876836
1437212_at	Zfp420	-0.17877	3.44289	-2.68711	0.0522306	0.876836
1425675_s_at	Ceacam1	-0.419431	6.18229	-2.68699	0.0522372	0.876836
1415908_at	Tspyl1	-0.168847	9.64014	-2.68623	0.05228	0.876836
1440178_x_at	Zap70	0.203225	4.73153	2.68602	0.0522914	0.876836
1448085_at	D5Ertd102e	-0.206509	3.39904	-2.68596	0.0522948	0.876836
1427630_x_at	Ceacam1	-0.451065	6.01564	-2.68595	0.0522957	0.876836
1442754_at	C030013G03Rik	-0.150461	2.98654	-2.68513	0.0523416	0.876836
1454766_at	Amn1	-0.352382	6.74619	-2.68483	0.0523581	0.876836
1452810_at	Ints10	-0.219865	6.46971	-2.68482	0.0523586	0.876836
1445175_at	Gm4117	0.147937	3.34523	2.68451	0.052376	0.876836
1443816_s_at	Pik3r6	0.333843	7.02879	2.68374	0.0524194	0.876836
1437988_x_at	BC061195 // 1700003E24Rik	-0.162743	2.50595	-2.68342	0.0524371	0.876836
1455557_at	Gm17750	0.151022	2.27854	2.68289	0.052467	0.876836
1460061_at	NA	-0.635467	7.52508	-2.68254	0.0524864	0.876836
1459984_at	Mia3	-0.76936	6.89704	-2.68152	0.0525443	0.876836
1420703_at	Csf2ra	0.593409	5.85278	2.68093	0.0525771	0.876836
1444626_at	NA	-0.311645	4.04725	-2.68052	0.0526004	0.876836
1441849_at	NA	0.220616	6.62678	2.67943	0.0526619	0.876836
1439988_at	Mrpl15	0.324161	4.94171	2.67904	0.0526839	0.876836
1417160_s_at	Wfdc18	0.294079	4.75022	2.6786	0.0527089	0.876836
1429578_at	Prss52	0.182933	2.76547	2.67785	0.0527509	0.876836
1420745_a_at	Ccndbp1	0.203238	8.66994	2.67773	0.0527577	0.876836
1445596_at	NA	0.218586	2.6582	2.67743	0.0527747	0.876836
1446791_at	Pi15	0.405501	4.60152	2.67598	0.0528567	0.876836
1459838_s_at	Btbd11	-0.491129	4.55541	-2.67428	0.0529532	0.876836
1456855_at	NA	0.210707	3.22059	2.67415	0.0529608	0.876836
1440764_at	Araf	0.169484	2.50627	2.67407	0.0529653	0.876836
1427355_at	Calca	0.173756	3.25486	2.67363	0.0529902	0.876836
1432965_at	4921507H08Rik	-0.321278	4.37961	-2.67347	0.0529994	0.876836
1441064_at	Pcnx2	-0.212838	3.4725	-2.6731	0.0530204	0.876836
1450081_x_at	Gpi1	0.294731	10.6355	2.67091	0.0531448	0.876836
1449145_a_at	Cav1	0.394395	11.791	2.66863	0.0532749	0.876836
1427202_at	Etfbkmt	-0.546851	7.58008	-2.66686	0.0533763	0.876836
1434527_at	Nlrp4b	0.166763	2.44744	2.66558	0.0534498	0.876836
1429209_at	Col23a1	-0.263737	4.13022	-2.66531	0.053465	0.876836
1425024_at	E430018J23Rik	-0.135256	3.65413	-2.66511	0.0534767	0.876836
1450783_at	Ifit1	1.62132	6.96705	2.66495	0.0534859	0.876836
1457321_at	D130037M23Rik	-0.332013	4.59895	-2.66379	0.0535524	0.876836
1455198_a_at	Ppp2r3d	0.171442	6.53367	2.66372	0.0535568	0.876836
1429252_at	0610010K14Rik	-0.309574	5.85137	-2.66274	0.053613	0.876836
1426253_at	Pacrgl	-0.27352	5.21118	-2.66272	0.053614	0.876836
1424648_at	Ift27	-0.243898	5.64895	-2.66248	0.0536279	0.876836
1423948_at	Bag2	-0.189927	8.55568	-2.66208	0.0536512	0.876836
1421724_at	Vmn1r171	-0.156358	2.43843	-2.662	0.0536556	0.876836
1427058_at	Eif4a1 // Eif4a-ps4	0.463024	9.89372	2.661	0.0537131	0.876836
1422992_s_at	Pik3cd	0.200771	3.11732	2.66099	0.0537136	0.876836
1437628_s_at	Rhoa	0.171229	10.8586	2.66091	0.0537187	0.876836
1420187_at	C76628	0.22841	2.87664	2.65944	0.0538031	0.876836
1425519_a_at	Cd74	1.36129	9.18544	2.65938	0.0538067	0.876836
1452102_at	Copb2	0.147641	9.29666	2.65889	0.0538352	0.876836
1456884_at	6820445E23Rik	-0.475097	4.1268	-2.65872	0.0538452	0.876836
1417734_at	Akap8l	-0.233737	7.10991	-2.65817	0.0538766	0.876836
1441841_at	Adamts16	0.487983	5.28149	2.65813	0.0538793	0.876836
1453421_at	Srr	-0.33702	5.89904	-2.65794	0.0538904	0.876836
1443906_at	Cd55	-0.530065	5.936	-2.65791	0.0538917	0.876836
1428941_at	Zmym2	-0.35685	4.80476	-2.65773	0.0539025	0.876836
1421596_s_at	Ifi44l	0.255975	2.61285	2.65752	0.0539143	0.876836
1433649_at	Kdm1b	-0.28359	6.72995	-2.65703	0.0539427	0.876836
1438405_at	Fgf7	-0.625746	5.26103	-2.65698	0.0539458	0.876836
1448728_a_at	Nfkbiz	0.426269	4.35702	2.65698	0.0539459	0.876836
1455320_at	Nampt	-0.430122	9.85456	-2.65689	0.0539512	0.876836
1416068_at	Kars	0.19279	8.9808	2.65662	0.0539665	0.876836
1457875_at	AU015105	0.11414	3.91782	2.65466	0.0540804	0.876836
1432517_a_at	Nnmt	-0.198627	5.32229	-2.65443	0.0540938	0.876836
1443841_x_at	Uap1l1	-0.144286	2.46614	-2.65429	0.0541021	0.876836
1433880_at	Dnajc11	0.161667	8.09646	2.65255	0.0542034	0.876836
1435084_at	Rnf125	0.388796	7.35536	2.65227	0.0542195	0.876836
1460455_at	Ubr3	-0.102023	9.92759	-2.65188	0.0542423	0.876836
1429205_at	Mllt3	-0.255217	6.00842	-2.65079	0.054306	0.876836
1431572_at	2310015K22Rik	-0.233881	2.79788	-2.65043	0.0543271	0.876836
1434681_at	Txlng	-0.388923	6.92693	-2.6503	0.0543344	0.876836
1423499_at	Sncaip	0.236783	5.85839	2.64993	0.0543561	0.876836
1448414_at	Rad1	-0.206682	5.93921	-2.64959	0.0543762	0.876836
1442706_at	Nsmf	-0.171256	3.28489	-2.64878	0.0544236	0.876836
1417220_at	Fah	0.363741	7.48506	2.64821	0.0544571	0.876836
1429575_at	Copg1	0.242211	4.58935	2.64773	0.0544854	0.876836
1443698_at	Xaf1	0.595276	8.04603	2.64627	0.0545706	0.876836
1448211_at	Atp6v0e2	-0.381934	7.46724	-2.64592	0.0545913	0.876836
1457436_at	Tbc1d7	-0.133007	3.94913	-2.6457	0.0546043	0.876836
1429709_at	Pmpcb	-0.162219	10.9548	-2.64422	0.0546915	0.876836
1419796_at	Gm15934	0.0935299	3.49976	2.64393	0.0547088	0.876836
1440555_at	NA	-0.308287	5.44379	-2.6429	0.0547693	0.876836
1428138_s_at	Arl8b	-0.168751	9.31908	-2.64237	0.0548003	0.876836
1417383_at	Entpd5	-0.497462	8.31782	-2.64205	0.0548195	0.876836
1424442_a_at	Pja2	-0.294358	10.0128	-2.64158	0.0548471	0.876836
1442081_at	Zfp957	0.260079	2.72637	2.64123	0.0548682	0.876836
1453913_a_at	Tap2	0.439302	7.04827	2.64004	0.0549384	0.876836
1424917_a_at	Wipi1	0.400844	8.04801	2.6395	0.0549702	0.876836
1451956_a_at	Sigmar1	0.622053	5.62317	2.63948	0.0549715	0.876836
1438006_at	Gid4	-0.423715	7.88302	-2.63864	0.0550215	0.876836
1448567_at	Tmem115	-0.158245	7.22675	-2.6371	0.0551124	0.876836
1428877_at	Srp72	-0.218931	8.6979	-2.6363	0.05516	0.876836
1421008_at	Rsad2	1.53453	6.98445	2.63592	0.0551829	0.876836
1430122_at	9430002A10Rik	0.164105	3.82116	2.6358	0.0551901	0.876836
1455529_at	Mex3a	-0.147891	5.61184	-2.63576	0.0551925	0.876836
1435293_at	Adam22	-0.41931	5.62382	-2.63561	0.0552012	0.876836
1423086_at	Npc1	-0.393282	6.49581	-2.63532	0.0552183	0.876836
1419376_at	Fibin	0.299707	7.09436	2.63499	0.0552383	0.876836
1429600_at	Mthfd2l	-0.200907	4.22096	-2.63437	0.0552754	0.876836
1419482_at	C3ar1	0.620353	6.40734	2.63375	0.0553123	0.876836
1443505_at	Prok1	0.245899	2.74994	2.63318	0.0553461	0.876836
1428755_at	Creb1	-0.190909	7.76068	-2.63184	0.0554259	0.876836
1420614_at	Dynlt3	-0.374291	9.60215	-2.63162	0.0554394	0.876836
1456067_at	Gli3	0.426649	5.24609	2.63088	0.0554833	0.876836
1418930_at	Cxcl10	0.784955	4.0132	2.63003	0.0555347	0.876836
1439583_x_at	Carmil2	0.143694	7.12545	2.62878	0.0556092	0.876836
1428680_at	Cds1	-0.432289	6.38025	-2.62834	0.0556361	0.876836
1416505_at	Nr4a1	0.845145	9.37481	2.62772	0.0556733	0.876836
1454276_at	Clnkos	-0.129137	3.32818	-2.62741	0.055692	0.876836
1441701_at	NA	0.297218	2.71204	2.62738	0.0556939	0.876836
1447861_x_at	Meis2	-0.269765	5.59838	-2.62642	0.0557513	0.876836
1449683_x_at	Tubb2a-ps2	-0.286409	2.4564	-2.6262	0.0557645	0.876836
1418689_at	Cts6	0.134172	2.47058	2.626	0.0557766	0.876836
1451623_at	Mrpl15	0.207177	5.53554	2.62567	0.0557963	0.876836
1449854_at	Nr0b2	-0.240748	7.47863	-2.62536	0.0558149	0.876836
1459703_at	NA	-0.473333	6.13617	-2.62499	0.0558372	0.876836
1445399_at	Klrb1b	0.875413	3.47029	2.62409	0.0558919	0.876836
1432205_a_at	Mtus2	-0.448089	9.87342	-2.624	0.0558971	0.876836
1421187_at	Ccr2	1.1377	4.88792	2.62384	0.0559069	0.876836
1456737_x_at	Acaa1a	-0.167377	7.79858	-2.62353	0.0559255	0.876836
1425705_a_at	Ero1b	0.161921	2.96424	2.62329	0.0559401	0.876836
1415872_at	Hnrnph1	0.0901857	10.1403	2.62169	0.0560372	0.876836
1419301_at	Fzd4	0.328208	9.63547	2.62055	0.0561058	0.876836
1428879_at	Pitpnc1	-0.255751	5.73279	-2.61975	0.0561543	0.876836
1436388_a_at	3830406C13Rik	-0.293841	7.76912	-2.61929	0.0561827	0.876836
1453600_at	Ccdc18	0.0935361	2.60622	2.61923	0.0561861	0.876836
1419621_at	Ankrd2	0.273018	4.87307	2.61895	0.0562034	0.876836
[truncated: 43,102 more rows]
